# Supplementary material for: Type 2 diabetes genetic loci informed by multi-trait associations point to disease mechanisms and subtypes: A soft clustering analysis
Source: PLoS Med. 2018 Sep 21;15(9):e1002654. doi: 10.1371/journal.pmed.1002654 (PMC6150463; doi:10.1371/journal.pmed.1002654)
Supplement: S1 Table — (XLSX) [file pmed.1002654.s006.xlsx]

## Sheet: S1 Table
S1 Table - List of SNPs
a) SNPs included in analyses							DIAGRAMv3 Stage 1
count	Locus name	Variant	rsID in HMG paper*	Position_alleles	Risk allele	t2d_effect_allele_frequency	t2d_pval	original SNP reported	r2 CEU (or other population)	Why alt SNP chosen?	ref	Population
1	MACF1	rs2296172	rs2296172	1_39835817_A_G	G	0.1833	0.013				Albrechtsen et al 2013	European
2	FAF1	rs17106184	rs17106184	1_50909985_G_A	G	0.8917	0.0011				Transethnic meta-analysis 2014	EastAsian+European+Hispanic+SouthAsian
3	NOTCH2	rs10923931	rs10923931	1_120517959_G_T	T	0.1167	0.00031			lead from Morris et al 2012	Zeggini et al 2008	European
4	PROX1	rs340874	rs340874	1_214159256_T_C	C	0.5083	0.00011				Dupuis et al 2010	European
5	LYPLAL1	rs2820443		1_219753509_T_C	T	0.679675	0.004				Bonas-Guarch et al	Multi-ethnic
6	GCKR	rs780094	rs780094	2_27741237_T_C	C	0.6167	0.025				Dupuis et al 2010	European
7	THADA	rs10203174	rs7578597	2_43690030_C_T	C	0.9167	1.5e-06	rs7578597	1	lead from Morris et al 2012	Zeggini et al 2008	European
8	BCL11A	rs243021	rs243021	2_60584819_G_A	A	0.4583	5.3e-06				Voight et al 2010	European
9	RBMS1	rs6742799	rs7593730	2_161317460_A_C	A	0.825	2.2e-06	rs7593730	0.77	Best locus-wide SNP in DIAGRAM_stage1; need to say something else here	Qi et al 2010	European
10	GRB14	rs13389219	rs3923113	2_165528876_C_T	C	0.5583	0.0096	rs3923113	0.81	lead from Morris et al 2012	Kooner et al 2011	South Asian
11	IRS1	rs2943641	rs2943641	2_227093745_T_C	C	0.6083	5.5e-05				Rung et al 2009	European
12	PPARG	rs1801282	rs1801282	3_12393125_C_G,A	C	0.925	5e-09				Altshuler 2000	European
13	UBE2E2	rs1496653	rs7612463	3_23454790_A_G	A	0.8083	0.00014	rs7612463	0.92 (JPT)	lead from Morris et al 2012	Yamauchi et al 2010	East_Asian
14	KIF9	rs2276853		3_47282303_G_A	A	0.606665	0.0024				Mahajan et al Exome Chip	European
15	ADAMTS9	rs6795735	rs4607103	3_64705365_C_T	C	0.5417	0.00023	rs4607103	0.29	lead from Morris et al 2012	Zeggini et al 2008	European
16	ADCY5	rs11708067	rs11708067	3_123065778_A_G	A	0.7833	4.3e-06				Dupuis et al 2010	European
17	IGF2BP2	rs4402960	rs6769511	3_185511687_G_T	T	0.2917	2.7e-11	rs6769511	1	lead from Morris et al 2012	several papers 2007	European
18	LPP	rs6808574	rs6808574	3_187740523_T_C	C	0.5917	0.00013				Majahan et al 2014	EastAsian+European+Hispanic+SouthAsian
19	WFS1	rs4458523	rs1801214	4_6289986_T_G	G	0.7333	1.9e-07	rs1801214	0.98	lead from Morris et al 2012	Sandhu et al 2007	European
20	TMEM154	rs6813195	rs6813195	4_153520475_C_T	C	0.7417	6.1e-05				Majahan et al 2014	EastAsian+European+Hispanic+SouthAsian
21	ACSL1	rs1996546		4_185714289_G_T	G	0.854043	0.00011				Scott et al DIAGRAM 1000G	European
22	ARL15	rs702634	rs702634	5_53271420_G_A	A	0.725	1.8e-05				Majahan et al 2014	EastAsian+European+Hispanic+SouthAsian
23	ANKRD55	rs459193	rs459193	5_55806751_A_G	G	0.7833	0.021				Morris et al 2012	European
24	ZBED3	rs4457053	rs4457053	5_76424949_G_A	G	0.275	4.8e-07				Voight et al 2010	European
25	RREB1	rs9502570	rs9502570	6_7258617_C_T	C	0.7167	0.00061				Majahan et al 2014	EastAsian+European+Hispanic+SouthAsian
26	CDKAL1	rs7756992	rs10440833	6_20679709_A_G	G	0.25	1.3e-22	rs10440833	1	lead from Morris et al 2012	several papers 2007	European, East_Asian
27	POU5F1	rs3132524	rs3132524	6_31136714_T_C	C	0.7	4.4e-05				Majahan et al 2014	EastAsian+European+Hispanic+SouthAsian
28	HLA-DQA1	rs9271775		6_32594328_C_T	T	0.760716	0.00028				Scott et al DIAGRAM 1000G	European
29	SLC35D3	rs4407733	rs4407733	6_137299152_A_G	A	0.534053	0.00031				Scott et al DIAGRAM 1000G	European
30	DGKB/TMEM195	rs2191349	rs2191349	7_15064309_G_T	T	0.4667	0.00022				Dupuis et al 2010	European
31	JAZF1	rs864745	rs864745	7_28180556_T_C	T	0.5167	7.3e-11				Zeggini et al 2008	European
32	KLF14	rs3996352	rs972283	7_130444934_A_G	A	0.55	2e-07	rs972283	0.98		Voight et al 2010	European
33	MNX1	rs1182397		7_157031407_T_G	G	0.823548	0.0017				Scott et al DIAGRAM 1000G	European
34	LPL	rs10503669		8_19847690_C_A	C	0.878256	0.0052			proxy chosen to avoid c/g	Mahajan et al Exome Chip	European
35	ANK1	rs516946	rs515071	8_41519248_T_C	C	0.8167	7.3e-07	rs515071	1	lead from Morris et al 2012	Morris et al 2012	European
36	TP53INP1	rs7845219	rs896854	8_95937502_T_C	T	0.5167	1.4e-05	rs896854	0.88	lead from Morris et al 2012	Voight et al 2010	European
37	SLC30A8	rs3802177	rs13266634	8_118185025_G_A	G	0.75	2.1e-11	rs13266634	1	lead from Morris et al 2012	Sladek et al 2007	East_Asian
38	GLIS3	rs10758593	rs7041847	9_4292083_G_A	A	0.4333	0.00072	rs7041847	0.82 (CHB)	lead from Morris et al 2012	Cho et al 2011	East_Asian
39	CDKN2A_B	rs10811661	rs10811661	9_22134094_T_C	T	0.7917	1.5e-13				several papers 2007	European
40	TLE4	rs17791513	rs13292136	9_81905590_A_G	A	0.9333	1e-07	rs13292136	0.78	lead from Morris et al 2012	Voight et al 2010	European
41	TLE1	rs2796441	rs2796441	9_84308948_G_A	G	0.5833	0.00025				Morris et al 2012	European
42	ABO	rs505922		9_136149229_T_C	C	0.317739	0.024				Bonas-Guarch et al; Scott et al DIAGRAM 1000G	Multi-ethnic; European
43	CDC123/CAMK1D	rs11257655	rs12779790	10_12307894_C_T	T	0.275	0.013	rs12779790		lead from Morris et al 2012	Zeggini et al 2008	European
44	NEUROG3	rs4746890		10_71470390_T_C	T	0.775887	0.036				Bonas-Guarch et al	multi-ethnic
45	ZMIZ1	rs12571751	rs12571751	10_80942631_A_G	A	0.5083	1.8e-07				Morris et al 2012	European
46	HHEX	rs1111875	rs1111875	10_94462882_C_T	C	0.5583	1.1e-15				Sladek et al 2007	European
47	TCF7L2	rs7903146	rs7903146	10_114758349_C_T	T	0.25	5.5e-65				Grant et al 2006	European
48	PLEKHA1	rs2421016		10_124167512_C_T	C	0.50751	4.7e-06				Scott et al DIAGRAM 1000G	European
49	DUSP8	rs2334499	rs2334499	11_1696849_C_T	T	0.4417	0.00073				Kong et al 2009	European
50	INS-IGF2	rs10840595		11_2231273_C_T	C	0.8333	0.0028				Ng et al 2014	African Americans
51	KCNQ1	rs2237892	rs2237892	11_2839751_C_T	C	0.925	0.0043				Voight et al 2010	European
52	KCNJ11	rs5215	rs5215	11_17408630_C_T	C	0.4083	4.4e-06				Goyn et al 2003	European
53	HSD17B12	rs3736505		11_43876435_A_G	G	0.297953	0.0003				Scott et al DIAGRAM 1000G	European
54	MAP3K11	rs11227234		11_65365171_G_T	T	0.240387	0.00052				Scott et al DIAGRAM 1000G	European
55	ARAP1	rs1552224	rs1552224	11_72433098_A_C	A	0.875	4.9e-07				Voight et al 2010	European
56	MTNR1B	rs10830961	rs10830963	11_92694757_A_G	G	0.3833	4.8e-09	rs10830963	0.47	proxy chosen to avoid G/C SNP; it reaches GW-sig so ok to use	Propenko et al 2009	European
57	CCND2	rs11063069	rs11063069	12_4374373_A_G	G	0.208732	0.00015				Steinthorsdottir et al 2014	Iceland, Denmark, Iran
58	KLHDC5	rs10842994	rs10842994	12_27965150_C_T	C	0.8667	0.00015				Morris et al 2012	European
59	HMGA2	rs2261181	rs1531343	12_66212318_C_T	T	0.0917	1e-07	rs1531343	0.79	lead from Morris et al 2012	Voight et al 2010	European
60	TSPAN8/LGR5	rs7961581	rs7961581	12_71663102_C_T	C	0.2333	3.1e-05				Zeggini et al 2008	European
61	HNF1A	rs7957197	rs7957197	12_121460686_T_A	T	0.85	1.1e-06				Parra et al 2011	Hispanic
62	MPHOSPH9	rs1106240	rs1727313	12_123626982_C_T	T	0.8	0.00065	rs1727313	1	proxy chosen to avoid G/C SNP	Majahan et al 2014	EastAsian+European+Hispanic+SouthAsian
63	SPRY2	rs1359790	rs1359790	13_80717156_G_A	G	0.725	9.2e-07				Shu et al 2010	East Asian
64	NRXN3	rs10146997		14_79945162_A_G	G	0.208425	0.0072				Scott et al DIAGRAM 1000G	European
65	C2CD4A	rs4502156	rs7172432	15_62383155_T_C	T	0.5167	0.0011	rs7172432	0.91	lead from Morris et al 2012	Yamauchi et al 2010	European, East_Asian
66	HMG20A	rs7178572	rs7178572	15_77747190_A_G	G	0.6917	0.0001				Kooner et al 2011	South_Asian
67	ZFAND6	rs2866367	rs11634397	15_80365745_T_G		0.664991	6.1e-05	rs11634397	0.93		Voight et al 2010	European
68	AP3S2	rs1371135	rs2028299	15_90391270_T_C	T	0.3167	0.027	rs2028299	0.97 (SAS)		Kooner et al 2011	South_Asian
69	PRC1	rs12899811	rs8042680	15_91544076_A_G	G	0.2333	3.3e-05	rs8042680	0.6	lead from Morris et al 2012	Voight et al 2010	European
70	FTO	rs9939609	rs9936385	16_53820527_T_A	A	0.45	2e-09	rs9936385	1		Frayling et al 2007	European
71	CTRB2	rs9921586	rs7202877	16_75245003_G_T	G	0.8583	2.1e-05	rs7202877	0.94		Morris et al 2012	European
72	CMIP	rs2925979		16_81534790_T_C	T	0.294116	0.0023				Scott et al DIAGRAM 1000G	European
73	ZZEF1	rs8068804		17_3985864_G_A	A	0.319234	0.0049				Scott et al DIAGRAM 1000G; Mahajan exome chip	European
74	GLP2R	rs17676067		17_9791375_T_C	C	0.471855	0.00059				Scott et al DIAGRAM 1000G	European
75	HNF1B	rs4430796	rs11651052	17_36098040_G_A	G	0.5333	2.4e-06	rs11651052	0.98		Gudmundsson et al 2007; Winckler et al 2007	East_Asian
76	C17orf58	rs9891146		17_65988049_T_C	T	0.257084	0.013				Mahajan et al Exome Chip	European
77	GIP	rs15563		17_47005193_A_G	G	0.52978	0.00048				Scott et al DIAGRAM 1000G	European
78	LAMA1	rs9948462	rs8090011	18_7076836_C_T	T	0.325	0.0015	rs8090011	0.94		Perry et al 2012	European
79	MC4R	rs12970134	rs12970134	18_57884750_G_A	A	0.3083	0.00011				Morris et al 2012	European
80	CILP2	rs16996148	rs10401969	19_19658472_G_T	T	0.0833	0.0004	rs10401969	1		Morris et al 2012; Saxena et al 2012 AJHG	European
81	GIPR	rs8108269	rs8108269	19_46158513_T_G	G	0.2833	0.0031				Morris et al 2012	European
82	HNF4A	rs4812829	rs4812829	20_42989267_G_A	A	0.175	0.0091				Kooner et al 2011	South_Asian
83	ZHX3	rs17265513		20_39832628_T_C	C	0.199436	1.8e-05				Mahajan et al Exome Chip	European
84	MTMR3	rs36608		22_30342191_A_G	A	0.9667	0.00011				Nature 2016	Multi-ethnic
85	PNPLA3	rs738409		22_44324727_C_G	G	0.2333	0.005				Mahajan et al Exome Chip	European
Additional reported independent signals at above loci
86	ANKRD55	rs3843467		5_55856375_G_T	T	0.188532	2.5e-06	rs9687833	1		Scott et al DIAGRAM 1000G	European
87	DGKB	rs10276674		7_14922007_T_C	C	0.22168	6.6e-07				Scott et al DIAGRAM 1000G; Gaulton et al 2015	European
88	CDKN2A	rs2184061		9_22061562_C_A	A	0.605466	2.4e-05	rs10965223	1		Scott et al DIAGRAM 1000G; Gaulton et al 2015	European
89	CDKN2A	rs10757282		9_22133984_T_C	C	0.441635	0.00088				Scott et al DIAGRAM 1000G; Gaulton et al 2015	European
90	KCNQ1	rs231361		11_2691500_G_A	A	0.271883	2.8e-05	rs231360	0.6		Scott et al	European
91	KCNQ1	rs233449		11_2843803_G_A	G	0.733355	0.00044				Scott et al DIAGRAM 1000G; Gaulton et al 2015	European
92	KCNQ1	rs384037		11_2912553_G_A	A	0.568205	0.0011	rs441613	0.66		Scott et al	European
93	CCND2	rs10219509		12_4300809_T_C	C	0.191458	0.014	rs11063018	0.66		Scott et al	European
94	HNF4A	rs1800961		20_43042364_C_T	T	0.0398567	0.025				Scott et al	European
*Mohlke KL, Boehnke M. Recent advances in understanding the genetic architecture of type 2 diabetes. Hum Mol Genet. 2015;24(R1):R85-92
b) SNPs excluded from analyses and why
Locus name	Variant reported	Variant assessed	rsID in HMG paper	t2d_pval	r2 CEU	Why excluded	ref	Population
ATP8B2	rs67156297	rs12025518		P>0.05	0.97	P>0.05	Imamura et al	Japanese
FAM63A	rs140386498	low frequency variant, no proxy in Dv3				low frequency variant, no proxy in Dv3	Mahajan et al Exome Chip	European
ASB3	rs9309245	unable to find proxy in dataset				unable to find proxy in dataset		Japanese
CCDC85A	rs1116357	unable to find proxy in dataset				unable to find proxy in dataset		Japanese
CEP68	rs7572857	rs7572857		0.078		P>0.05	Mahajan et al Exome Chip	European
TMEM163	rs6723108	rs6723108	rs6723108	0.71		P>0.05	Tabassum et al 2013	South Asian
RBM43,RND3	rs7560163	unable to find variant or proxy	rs7560163			unable to find variant or proxy	Palmer et al 2012	African American
PSMD6	rs831571	rs831571	rs831571	0.16		P>0.05	Cho et al 2011	East Asian
ST6GAL1	rs16861329	rs16861329	rs16861329	0.39		P>0.05	Kooner et al 2011	South_Asian
MAEA	rs6815464	rs6819243	rs6815464	0.07	1	P>0.05	Cho et al 2011	East Asian
ANKH	rs146886108	unable to find proxy				unable to find proxy	Majahan et al 2017 Exome Chip	European
POC5-ANKDD1B	rs2307111	rs2307111		0.058		P>0.05	Majahan et al 2017 Exome Chip	European
PAM/PPIP5K2	rs35658696	rs35658696	rs35658696			unable to find proxy	Steinthorsdottir et al 2014	Iceland, Denmark, Iran
ZFAND3	rs9470794	rs9470794	rs9470794	0.8		P>0.05	Cho et al 2011	East_Asian
KCNK16	rs1535500	rs3734621	rs1535500	0.07	0.027	P>0.05	Cho et al 2011	East_Asian
GCK	rs4607517	rs4607517	rs4607517	0.072		P > 0.05	Dupuis et al 2010	European
GCC1,PAX4	rs6467136	unable to find or proxy	rs6467136			unable to find or proxy	Cho et al 2011	East Asian
LEP	rs791595	rs791595	rs791595	0.69		P > 0.05	Hara et al 2014	East Asian
PTPRD	rs17584499	rs17584499	rs17584499	0.94		P > 0.05	Tsai et al 2010	East Asian
GPSM1	rs11787792	rs563	rs11787792	0.13	0.95	P > 0.05	Hara et al 2014	Japanese
VPS26A	rs1802295	rs1802295	rs1802295	0.28		P > 0.05	Kooner et al 2011	South_Asian
GRK5	rs10886471	rs10886471	rs10886471	0.59		P > 0.05	Li et al 2013	East Asian
TPCN2	rs72928978	rs7127082		0.6	0.65	P > 0.05	Mahajan et al Exome Chip	European
PLCB3	rs35169799	unable to find proxy					Mahajan et al Exome Chip	European
FAM60A	rs147538848	unable to find proxy					imamura et al	Japanese
WSCD2	rs3764002	rs3764002		0.11		P > 0.05	Mahajan et al Exome Chip	European
CCDC63	rs11065756	rs11065756	rs11065756	0.18		P > 0.05	Go et al 2014	Korean
HECTD4	rs2074356	rs2074356	rs2074356			SNP is monomorphic in Europeans	Go et al 2014	Korean
SGCG	rs9552911	rs9552911	rs9552911			SNP is monomorphic in Europeans	Saxena et al 2013	Punjabi_Sikhs
TBC1D4	rs61736969	population isolate; no proxy available	rs61736969			population isolate; no proxy available	Moltke et al 2014	Greenlandic
RASGRP1	rs7403531	rs7403531	rs7403531	0.36		P > 0.05	Li et al 2013	East Asian
INAFM2	rs67839313	unable to find proxy					imamura et al	Japanese
SRR	rs391300	rs391300	rs391300	0.95		P > 0.05	Tsai et al 2010	East_Asian
SLC16A11/A13	rs312457	unable to find proxy	rs312457				SIGMA 2014; Hara 2014	Hispanic and East Asian
MLX	rs665268	rs665268		0.58		P > 0.05	Mahajan et al Exome Chip	European
TTLL6	rs2032844	rs2032844		0.051		P > 0.05	Mahajan et al Exome Chip	European
BCL2	rs12454712	rs12454712	rs12454712	0.22		P > 0.05	Saxena et al 2012 AJHG	Multi-ethnic
PEPD	rs3786897	rs3786897	rs3786897	0.31		P > 0.05	Cho et al 2011	East_Asian
PIM3	rs4077129	unable to find proxy				unable to find a proxy with P < 0.05 in DIAGRAMv3	Mahajan et al Exome Chip	European
DUSP9	rs5945326	excluded due to low coverage of X chromosome	rs5945326			low coverage of X chrom in studies	Voight et al 2010	European
