# Supplementary material for: Type 2 diabetes genetic loci informed by multi-trait associations point to disease mechanisms and subtypes: A soft clustering analysis
Source: PLoS Med. 2018 Sep 21;15(9):e1002654. doi: 10.1371/journal.pmed.1002654 (PMC6150463; doi:10.1371/journal.pmed.1002654)
Supplement: S2 Table — GWAS, genome-wide association study. (XLSX) [file pmed.1002654.s007.xlsx]

## Sheet: S2 Table
S2 Table: GWAS datasets
Trait	N	Consortium	Website	Reference
Glycemic
CIR	5318	MAGIC	https://www.magicinvestigators.org/downloads/	Prokopenko I et al. PLoS genetics 2014;10;4;e1004235 PUBMED: 24699409
Fasting Insulin	51750	MAGIC		Manning et al. Nature Genetics. 2012
Fasting Insulin adj BMI	51750	MAGIC		Manning et al. Nature Genetics. 2012
Fasting glucose	58074	MAGIC		Dupuis et al. Nature Genetics, 2010
disposition index	5318	MAGIC		Prokopenko I et al. PLoS genetics 2014;10;4;e1004235 PUBMED: 24699409
2hr glucose adj BMI	15234	MAGIC		Saxena R et al. Nature genetics 2010;42;2;142-8 PUBMED: 20081857;
homa-b	46186	MAGIC		Dupuis et al. Nature Genetics, 2010
homa-ir	46186	MAGIC		Dupuis et al. Nature Genetics, 2010
proinsulin	10701	MAGIC		Strawbridge RJ et al. Diabetes 2011;60;10;2624-34 PUBMED: 21873549
hba1c	46368	MAGIC		Soranzo N et al. Diabetes 2010;59;12;3229-39 PUBMED: 20858683
incr30	5318	MAGIC		Prokopenko I et al. PLoS genetics 2014;10;4;e1004235 PUBMED: 24699409
ins30	5318	MAGIC		Prokopenko I et al. PLoS genetics 2014;10;4;e1004235 PUBMED: 24699409
ins30_adjBMI	5318	MAGIC		Prokopenko I et al. PLoS genetics 2014;10;4;e1004235 PUBMED: 24699409
ISI	16753	MAGIC		Walford GA et al. Diabetes 2016;65;10;3200-11 PUBMED: 27416945
ISI_adjBMI	16753	MAGIC		Walford GA et al. Diabetes 2016;65;10;3200-11 PUBMED: 27416945
Anthroprometric
bmi	300000	GIANT	http://portals.broadinstitute.org/collaboration/giant/index.php/GIANT_consortium_data_files	Locke AE, Kahali B, Berndt SI, Justice AE, Pers TH, Day FR, Powell C, Vedantam S, Buchkovich ML, Yang J, Croteau-Chonka DC, Esko T et al. (2015). Genetic studies of body mass index yield new insights for obesity biology. Nature 518, 197-206
wc	220000	GIANT		Shungin D, Winkler TW, Croteau-Chonka DC, Ferreira T, Locke AE, Magi R, Strawbridge R, Pers TH, Fischer K, Justice AE, Workalemahu T, Wu JM, et al. (2015). New genetic loci link adipose and insulin biology to body fat distribution. Nature 518: 187-196
whr	200000	GIANT		Shungin D, Winkler TW, Croteau-Chonka DC, Ferreira T, Locke AE, Magi R, Strawbridge R, Pers TH, Fischer K, Justice AE, Workalemahu T, Wu JM, et al. (2015). New genetic loci link adipose and insulin biology to body fat distribution. Nature 518: 187-196
wc_adj_bmi	220000	GIANT		Shungin D, Winkler TW, Croteau-Chonka DC, Ferreira T, Locke AE, Magi R, Strawbridge R, Pers TH, Fischer K, Justice AE, Workalemahu T, Wu JM, et al. (2015). New genetic loci link adipose and insulin biology to body fat distribution. Nature 518: 187-196
whr_adj_bmi	200000	GIANT		Shungin D, Winkler TW, Croteau-Chonka DC, Ferreira T, Locke AE, Magi R, Strawbridge R, Pers TH, Fischer K, Justice AE, Workalemahu T, Wu JM, et al. (2015). New genetic loci link adipose and insulin biology to body fat distribution. Nature 518: 187-196
hip circumference	200000	GIANT		Shungin D, Winkler TW, Croteau-Chonka DC, Ferreira T, Locke AE, Magi R, Strawbridge R, Pers TH, Fischer K, Justice AE, Workalemahu T, Wu JM, et al. (2015). New genetic loci link adipose and insulin biology to body fat distribution. Nature 518: 187-196
hip adj bmi	200000	GIANT		Shungin D, Winkler TW, Croteau-Chonka DC, Ferreira T, Locke AE, Magi R, Strawbridge R, Pers TH, Fischer K, Justice AE, Workalemahu T, Wu JM, et al. (2015). New genetic loci link adipose and insulin biology to body fat distribution. Nature 518: 187-196
height	250000	GIANT		Wood AR, Esko T, Yang J, Vedantam S, Pers TH, Gustafsson S et al. (2014). Defining the role of common variation in the genomic and biological architecture of adult human height. Nature Genetics 11:1173-86.
hip_female	110000	GIANT		Shungin D, Winkler TW, Croteau-Chonka DC, Ferreira T, Locke AE, Magi R, Strawbridge R, Pers TH, Fischer K, Justice AE, Workalemahu T, Wu JM, et al. (2015). New genetic loci link adipose and insulin biology to body fat distribution. Nature 518: 187-196
hip_male	90000	GIANT		Shungin D, Winkler TW, Croteau-Chonka DC, Ferreira T, Locke AE, Magi R, Strawbridge R, Pers TH, Fischer K, Justice AE, Workalemahu T, Wu JM, et al. (2015). New genetic loci link adipose and insulin biology to body fat distribution. Nature 518: 187-196
wc_female	120000	GIANT		Shungin D, Winkler TW, Croteau-Chonka DC, Ferreira T, Locke AE, Magi R, Strawbridge R, Pers TH, Fischer K, Justice AE, Workalemahu T, Wu JM, et al. (2015). New genetic loci link adipose and insulin biology to body fat distribution. Nature 518: 187-196
wc_male	100000	GIANT		Shungin D, Winkler TW, Croteau-Chonka DC, Ferreira T, Locke AE, Magi R, Strawbridge R, Pers TH, Fischer K, Justice AE, Workalemahu T, Wu JM, et al. (2015). New genetic loci link adipose and insulin biology to body fat distribution. Nature 518: 187-196
whr_female	110000	GIANT		Shungin D, Winkler TW, Croteau-Chonka DC, Ferreira T, Locke AE, Magi R, Strawbridge R, Pers TH, Fischer K, Justice AE, Workalemahu T, Wu JM, et al. (2015). New genetic loci link adipose and insulin biology to body fat distribution. Nature 518: 187-196
whr_male	90000	GIANT		Shungin D, Winkler TW, Croteau-Chonka DC, Ferreira T, Locke AE, Magi R, Strawbridge R, Pers TH, Fischer K, Justice AE, Workalemahu T, Wu JM, et al. (2015). New genetic loci link adipose and insulin biology to body fat distribution. Nature 518: 187-196
Birth weight	143000	EGG	http://egg-consortium.org/	Genome-wide associations for birth weight and correlations with adult disease. Horikoshi M, Beaumont RN, Day FR, Warrington NM, Kooijman MN, Fernandez-Tajes J, et al. Nature 2016 doi:10.1038/nature19806
Birth length	28000	EGG		van der Valk et al. Human Molecular Genetics 2014
Body_fat_percent	100000		https://walker05.u.hpc.mssm.edu/	Lu, Y. et al. New loci for body fat percentage reveal link between adiposity and cardiometabolic disease risk. Nat. Commun. 7:10495 doi: 10.1038/ncomms10495 (2016). [PMID 26833246]
PAT	11000	VATGEen	https://www.nhlbi.nih.gov/research/intramural/researchers/ckdgen	Chu AY, Fisher VA, Deng X, et al. Multiethnic genome-wide meta-analysis of ectopic fat depots identifies loci associated with adipocyte development and differentiation. Nat Genet 2017 Jan.
VAT	18000	VATGEen
SAT	18000	VATGEen
VATHU	12000	VATGEen
SATHU	12000	VATGEen
Vital Signs
Heart_rate	90000		https://walker05.u.hpc.mssm.edu/	den Hoed M et al. Identification of heart rate-associated loci and their effects on cardiac conduction and rhythm disorders. Nat Genet 45 (6); 621-631 [PMID 23583979]
Systolic Blood Pressure	200000	ICBP	not publically available	https://www.nature.com/nature/journal/v478/n7367/full/nature10405.html
Diastolic Blood Pressure	200000	ICBP
Lab values
Lipid data		ENGAGE	http://diagram-consortium.org/2015_ENGAGE_1KG/	Surakka I et al. The impact of low-frequency and rare variants on lipid levels. Nat. Genet. 2015
triglycerides	60000	ENGAGE
hdl	60000	ENGAGE
total cholesterol	60000	ENGAGE
ldl	60000	ENGAGE
N3 Fatty acids		CHARGE	http://www.chargeconsortium.com/main/results	Genetic loci associated with plasma phospholipid n-3 fatty acids: a meta-analysis of genome-wide association studies from the CHARGE Consortium. Lemaitre RN et al. PLoS Genetics 2011;7(7); e1002193. doi:10.1371/journal.pgen.1002193
ALA	8866	CHARGE	ALA (18:3n3), EPA (20:5n3), DPA (22:5n3) and DHA (22:6n3)
DHA	8866	CHARGE
DPA	8866	CHARGE
EPA	8866	CHARGE
Very long chain fatty acids		CHARGE	http://www.chargeconsortium.com/main/results	Genetic Loci Associated with Circulating Levels of Very Long-Chain Saturated Fatty Acids. Lemaitre RN et al. J. Lipid Res. 201;56:176-84
arachidic	10129	CHARGE	20:0 (arachidic acid), 22:0 (behenic acid) and 24:0 (lignoceric acid)
behenic	10129	CHARGE
lignoceric	10129	CHARGE
Fatty Acids from de novo lipogenesis pathway		CHARGE	http://www.chargeconsortium.com/main/results	Genome-wide association study identifies novel loci associated with concentrations of four plasma phospholipid fatty acids in the de novo lipogenesis pathway: results from the Cohorts for Heart and Aging Research in Genomic Epidemiology (CHARGE) consortium. Wu JH et al. Circ Cardiovasc Genet.2013;6:171-83
palmitic	8961	CHARGE	16:0 (palmitic acid), 18:0 (stearic acid), 16:1n7 (palmitoleic acid), and 18:1n9 (oleic acid)
stearic	8961	CHARGE
palmitoleic	8961	CHARGE
oleic	8961	CHARGE
N-6 Fatty Acids		CHARGE	http://www.chargeconsortium.com/main/results	Genome-wide association study of plasma N6 polyunsaturated fatty acids within the cohorts for heart and aging research in genomic epidemiology consortium. Guan W et al. Circ Cardiovasc Genet.2014;7:321-31
linoleic	8631	CHARGE	18:2n6 (linoleic acid), 18:3n6 (gamma-linolenic acid), 20:3n6 (dihomo-gamma-linolenic acid), 20:4n6 (arachidonic acid) and 22:4n6 (adrenic acid)
gamma-linolenic	8631	CHARGE
dihomo-gamma-linolenic acid	8631	CHARGE
arachidonic	8631	CHARGE
adrenic	8631	CHARGE
Leptin	32000		https://walker05.u.hpc.mssm.edu/	Kilpeläinen, T. O. et al. Genome-wide meta-analysis uncovers novel loci influencing circulating leptin levels. Nat. Commun. 7:10494 doi: 10.1038/ncomms10494 (2016). [PMID 26833098]
Leptin_bmiadj
Adiponectin (BMI adjusted)	29000	Adipogen	http://www.mcgill.ca/genepi/adipogen-consortium	Dastani, Z. et al. Novel Loci for Adiponectin Levels and Their Influence on Type 2 Diabetes and Metabolic Traits: A Multi-Ethnic Meta-Analysis of 45,891 Individuals. PLoS Genet. 8, e1002607 (2012)
Urate	110000	GUGC	http://metabolomics.helmholtz-muenchen.de/gugc/	“Genome-wide association analyses identify 18 new loci associated with serum urate concentrations”. Nat Genet. 2013 Feb;45(2):145-54. PMID: 23263486
Outcomes
CAD	79011	CARDIOGRAM	http://www.cardiogramplusc4d.org/data-downloads/
eGFR all	133000	CKDGEN	https://www.nhlbi.nih.gov/research/intramural/researchers/pi/fox-caroline/datasets	Pattaro C, Teumer A, Gorski M, et al. Genetic Associations at 53 Loci Highlight Cell Types and Biologic Pathways for Kidney Function. Nature Communications. 2015
uacr in all	54000	CKDGEN
CKD	118147	CKDGEN
Stroke	29633	METASTROKE 2016	http://www.cerebrovascularportal.org/	Low-frequency and common genetic variation in ischemic stroke: The METASTROKE collaboration. Malik R, et al. Neurology. 2016 Mar 29;86(13):1217-26
Type 2 Diabetes	69000	DIAGRAM	http://diagram-consortium.org/downloads.html	Morris et al (2012)
