# Supplementary material for: Type 2 diabetes genetic loci informed by multi-trait associations point to disease mechanisms and subtypes: A soft clustering analysis
Source: PLoS Med. 2018 Sep 21;15(9):e1002654. doi: 10.1371/journal.pmed.1002654 (PMC6150463; doi:10.1371/journal.pmed.1002654)
Supplement: S3 Table — T2D, type 2 diabetes. (XLSX) [file pmed.1002654.s008.xlsx]

## Sheet: S3 Table
S3 Table: Clustering results for T2D Loci
Loci	SNP	Beta-Cell	Proinsulin	Obesity	Lipodystrophy	Liver
ABO	rs505922	1.16922	0.0398398	0.659374	0.188414	0.443771
ACSL1	rs1996546	1.34882	0.0576387	0.00141021	0.166892	0.50895
ADAMTS9	rs6795735	0.541694	0.00137414	0.18459	0.949143	0.162667
ADCY5	rs11708067	0.91934	0.107276	0	1.24242	0.179132
ANK1	rs516946	1.12099	0.622276	0.0484038	0.189938	0.352332
ANKRD55	rs459193	0	0	0	1.79895	0.545163
ANKRD55_2	rs3843467	0.315706	0	0.185763	1.30897	0.147548
AP3S2	rs1371135	1.54231	0	0.0687645	0.0669959	0.0650933
ARAP1	rs1552224	0.423477	4.48401	0	0.0459895	0.0458971
ARL15	rs702634	0.551319	0	0.183218	1.28622	0.491602
BCL11A	rs243021	0.163438	0.0901134	0.0737375	0.567503	0.33043
C17orf58	rs9891146	0	0.147673	0.591143	1.07818	0
C2CD4A	rs4502156	2.68245	0	6.02165e-07	0	0.635552
CCND2	rs11063069	0	0.812263	0.00752302	0.938118	0.127531
CCND2_2	rs10219509	0.221786	0.020603	0.267154	0.267253	0.089689
CDC123.CAMK1D	rs11257655	1.58695	0.780257	0.0532068	0	0.412212
CDKAL1	rs7756992	3.04885	3.98557e-10	0	0.113391	0
CDKN2A_2	rs2184061	0.971469	0	0.0935473	0.323444	0.697219
CDKN2A_3	rs10757282	0.127766	0.0626427	0.136829	0.290371	0.157076
CDKN2A_B	rs10811661	1.76598	0.19674	0.321101	7.46714e-06	0
CILP2	rs16996148	0	0	0	0.674591	2.05409
CMIP	rs2925979	0	0.137448	0	1.74354	0.30305
CTRB2	rs9921586	1.00537	0	0.00653291	0.431761	0.189961
DGKB	rs2191349	0.718034	0.34792	0.260048	0	0.638959
DGKB_2	rs10276674	0.466665	1.00069	0.144636	0.110829	0.189789
DUSP8	rs2334499	0.958817	0.641522	0.0569635	0.346661	0
FAF1	rs17106184	0.567947	0.350144	0.0470998	0.812159	0
FTO	rs9939609	0.400617	0	4.96274	0	0.272094
GCKR	rs780094	0.0629629	0	0.579494	4.83432e-08	5.33953
GIP	rs15563	0.88323	0.202278	0.140523	0.503669	0
GIPR	rs8108269	1.25476	0.0405789	0.0333762	0.27218	0.102933
GLIS3	rs10758593	1.09357	0.271908	8.56489e-10	0.17532	0.439699
GLP2R	rs17676067	1.2156	0	0.579852	0	0.260534
GRB14	rs13389219	0.0825026	2.10391e-07	0.165295	2.73799	0
HHEX	rs1111875	2.65615	0	0.143583	0.0529509	0.173179
HLA.DQA1	rs9271775	0	0.520434	0.12432	0.730709	0.975506
HMG20A	rs7178572	0.210122	0.084224	0.252619	0.369713	0.000140855
HMGA2	rs2261181	0.0810752	0.136353	0.0292808	0.738946	0.0306392
HNF1A	rs7957197	1.55517	0.411847	0.388682	0	0
HNF1B	rs4430796	1.03812	0.319573	0	0.265789	0
HNF4A	rs4812829	0.84393	0.793323	0.0822755	0	0.0972139
HNF4A_2	rs1800961	0.0828112	0.496	0.291262	0.640363	0.382143
HSD17B12	rs3736505	0.780543	0	1.23976	0.0295719	0.209961
IGF2BP2	rs4402960	0.564505	0.969493	0.00218444	0.502582	0
INS.IGF2	rs10840595	3.55285e-09	0.182432	0.197783	0.288557	0.369915
IRS1	rs2943641	0	0	0	3.00777	0
JAZF1	rs864745	0.399294	0	0.0041977	0.678997	0.57963
KCNJ11	rs5215	1.19072	0.559966	0.16251	0.0630508	0
KCNQ1	rs2237892	0.530765	0.300639	0	0.322511	0
KCNQ1_1	rs231361	0.359805	0.249768	0.036826	0.355836	0
KCNQ1_2	rs233449	1.18444	0.619559	0.241226	0.0321292	0
KCNQ1_3	rs384037	0.27655	0.0378129	0.0101625	0.383513	0.0896229
KIF9	rs2276853	0	0.0419535	0.312779	0.955534	0.0218883
KLF14	rs3996352	0.464522	4.96611e-08	0	1.62802	0.402727
KLHDC5	rs10842994	0.331137	0.166965	0.165176	0.331543	0.393693
LAMA1	rs9948462	0	0.293408	0.301832	0.202726	0.411365
LPL	rs10503669	0.0609729	0	0.407475	1.53634	0.162739
LPP	rs6808574	0.726681	0.512417	0.342971	0.360557	0
LYPLAL1	rs2820443	0	0	0.276567	1.91856	0
MACF1	rs2296172	0.0883279	0	0.740152	1.0313	0.0825657
MAP3K11	rs11227234	0.00248623	0.0967264	0.597784	0.431085	0.0154764
MC4R	rs12970134	0	0.120121	2.7831	0.37358	0
MNX1	rs1182397	0.367403	0.165518	0.394552	0.0761503	0.332032
MPHOSPH9	rs1106240	0.0986886	0.0989988	0.0510117	0.786263	0.485418
MTMR3	rs36608	0.33923	0.161482	0.42503	0.571872	0.224048
MTNR1B	rs10830961	3.80581	0	0.273912	0	0
NEUROG3	rs4746890	1.11772e-10	0.247857	0	0.320558	0.424498
NOTCH2	rs10923931	0.703179	0	0.0212907	0.17441	0.480675
NRXN3	rs10146997	0	0.0729548	1.71518	0.368806	0.00396496
PLEKHA1	rs2421016	0.633329	0.130975	0	0.433636	0.441604
PNPLA3	rs738409	0	0.0436782	0.217022	0.594952	0.841476
POU5F1	rs3132524	0	0.357849	0.243867	1.05609	0.32408
PPARG	rs1801282	0.143472	0.0559923	0	2.10695	0.0750378
PRC1	rs12899811	1.26205	0	0.137908	0	0
PROX1	rs340874	0.548152	0.521197	0.0995106	0.502249	0
RBMS1	rs6742799	0.0332185	0	1.03627	0.688523	0.264884
RREB1	rs9502570	0.572455	0.545653	0.502574	0.0504341	0
SLC30A8	rs3802177	2.40699	0.0855206	0	0.218341	0.22537
SLC35D3	rs4407733	0.127314	0.421609	0	0.654068	0.259128
SPRY2	rs1359790	0.392565	1.07329	0.200117	0.267216	0.0555352
TCF7L2	rs7903146	2.46773	0.291459	0	0.73731	0.139267
THADA	rs10203174	0.390452	0.529192	0.200471	0.255379	0.113933
TLE1	rs2796441	0.0782917	0.0424959	0	0.707011	0.469642
TLE4	rs17791513	0.77635	0.0137808	0.227402	0	0.169383
TMEM154	rs6813195	0.421709	0.101982	0.161325	0.309879	0.00854534
TP53INP1	rs7845219	0.254144	0.454356	0.361399	0	0.281423
TSPAN8.LGR5	rs7961581	0.543758	0	0	0.174084	0.832409
UBE2E2	rs1496653	1.34983	0.233326	0	0.0610818	0.154691
WFS1	rs4458523	0.0392504	0.530063	0.247071	0.502534	0.387805
ZBED3	rs4457053	0.388106	0.299302	0.0426248	0.964187	0
ZFAND6	rs2866367	0	0.385583	0.197782	0.596292	0.00962182
ZHX3	rs17265513	1.36929	0	0.557539	0	0.0770146
ZMIZ1	rs12571751	0.0833062	0.189095	0.557792	0.63401	0
ZZEF1	rs8068804	4.87988e-08	0	0.434593	0.569	0.289753
