# Supplementary material for: Type 2 diabetes genetic loci informed by multi-trait associations point to disease mechanisms and subtypes: A soft clustering analysis
Source: PLoS Med. 2018 Sep 21;15(9):e1002654. doi: 10.1371/journal.pmed.1002654 (PMC6150463; doi:10.1371/journal.pmed.1002654)
Supplement: S4 Table — (XLSX) [file pmed.1002654.s009.xlsx]

## Sheet: S4 Table
S4 Table: Clustering results for traits
Trait	Beta-cell	Proinsulin	Obesity	Lipodystrophy	Liver/Lipid
adip_zscale2_neg	0.233631	0.324103	0.140055	2.00155	0.044064
adip_zscale2_pos	0.222193	0	0.250707	0	0.689712
bl_zscale2_neg	0.460012	0.229488	0.114683	0.790141	0.132578
bl_zscale2_pos	0.610876	0.0681031	0.0574353	0.0678214	0.321326
bmi_zscale2_neg	0.253269	0.283793	0	0.579197	0.031002
bmi_zscale2_pos	0	0	1.72631	0	0.0373209
bodyfat_zscale2_neg	0.177902	0.323634	0	1.16049	0
bodyfat_zscale2_pos	0.0664875	0	1.33572	0	0
bw_zscale2_neg	0.576828	0	0	0.611721	0.0297121
bw_zscale2_pos	0.343854	0.131202	0.159324	0.0464148	0.0391202
cir_zscale2_neg	5.1681	0.351853	0.0377677	0	0
cir_zscale2_pos	0	0.0354124	0.222473	1.22416	0.109213
di_zscale2_neg	4.62961	0	0	0.505039	0.762854
di_zscale2_pos	0	0.316737	0.257798	0.377894	0.126299
dpa_zscale2_neg	0.385753	0.424208	0.933644	1.01581e-06	2.26263
dpa_zscale2_pos	0.543326	0.523918	0.0399795	0.836949	0
fg_zscale2_neg	0.0262079	0.0169741	0.00753314	0.0781456	0.0120449
fg_zscale2_pos	1.79733	0.73318	0.244347	0.489852	0.991094
fg2hr_zscale2_neg	0.188601	0.00464933	0	0	1.21438
fg2hr_zscale2_pos	1.72339	0.623546	0	1.59073	0
fi_bmi_zscale2_neg	0.555868	0.591832	0.146781	0.0515825	0.00333085
fi_bmi_zscale2_pos	0	0	0	1.70501	0.839369
fi_zscale2_neg	0.64778	0.636665	0	0.0700489	1.32546e-08
fi_zscale2_pos	0	0	0.765901	1.12836	0.66916
hba1c_zscale2_neg	0.0027562	0.0198328	0.0231847	0.106898	0.0193578
hba1c_zscale2_pos	1.23398	0.522297	0.427087	0.840337	0.232992
hdl_zscale2_neg	0.160048	0.0312229	0.393922	1.82614	0
hdl_zscale2_pos	0.247538	0.11058	0.0239767	0	0.463001
height_zscale2_neg	0.103394	0.372194	0.170342	0.570169	0.141388
height_zscale2_pos	0.208284	0	0.256987	0.247855	0.466054
hip_f_zscale2_neg	0.253211	0.443788	0	1.01501	0.000750199
hip_f_zscale2_pos	0.0175791	0	1.67304	0	0.00730765
hip_m_zscale2_neg	0.425448	0.416953	0	0.836227	0.00877667
hip_m_zscale2_pos	0	0	1.73901	0	0.325381
hip_zscale2_neg	0.280774	0.409813	0	0.882857	1.53185e-05
hip_zscale2_pos	0	0	1.62831	0	0.13176
hipadjbmi_zscale2_neg	0.189271	0.264528	0	0.882594	0.0133435
hipadjbmi_zscale2_pos	0.0765051	0	0.122316	0.0995771	0.26094
homab_zscale2_neg	1.43906	0.987348	0	0.0945747	0.0279539
homab_zscale2_pos	0	0	0.53178	0.623196	0.127403
homair_zscale2_neg	0.37138	0.474123	0	0.063775	0
homair_zscale2_pos	0.0564497	0	0.813491	0.918737	0.654458
incr30_zscale2_neg	3.28124	0.578225	0.847633	0	0
incr30_zscale2_pos	0	0	0.101915	1.70413	0.416969
ins30_bmi_zscale2_neg	3.3147	0.868177	0.562269	0	0
ins30_bmi_zscale2_pos	0	0	0.0830574	1.72357	0.311202
isi_zscale2_neg	0.134762	0.28568	0.459852	1.81137	0.0925786
isi_zscale2_pos	0.593263	0.225751	0.031466	0.0271422	0.188756
isibmi_zscale2_neg	0.166279	0.396139	0	2.44978	0.118325
isibmi_zscale2_pos	0.204746	0.243275	0.373715	0	0.180225
ldl_zscale2_neg	0.146873	0.282444	0.0960101	0.0449067	0.729391
ldl_zscale2_pos	0.425071	0	0.118841	0.620147	0.0271449
leptin_zscale2_neg	0.181476	0.296127	0	0.927131	0
leptin_zscale2_pos	0.138943	0	1.27084	0.066436	0.92678
leptinbmi_zscale2_neg	0.181476	0.296127	0	0.927131	0
leptinbmi_zscale2_pos	0.138943	0	1.27084	0.066436	0.92678
n6_1821_zscale2_neg	0.191737	0.445748	0.527704	0.671837	0
n6_1821_zscale2_pos	0.237759	0.034594	0.52583	0.469152	1.8212
n6_1831_zscale2_neg	0.298398	7.08871e-08	0	0.332828	2.19375
n6_1831_zscale2_pos	0.400974	0.723476	0.389264	0.856787	0
n6_2031_zscale2_neg	0.583474	0.163554	0	0.191367	1.06759
n6_2031_zscale2_pos	0.539853	0.616909	0.96326	1.12405	0
palmitoleic_zscale2_neg	0.237925	0.0851366	0	0.90861	2.49209
palmitoleic_zscale2_pos	0.300174	0.49693	0.674257	0.333762	0
proins_zscale2_neg	0	4.62119	0	2.97836e-10	0.00268581
proins_zscale2_pos	2.33227	0	0	0.973062	0.92383
sat_zscale2_neg	0.491079	0.0367816	0	1.6346	0.0585639
sat_zscale2_pos	0.126798	0.131471	1.97112	0.0949034	0.0525965
tc_zscale2_neg	0.0320673	0.246321	0.109508	0.0259272	1.38127
tc_zscale2_pos	0.4178	0.00417805	0.1814	0.459182	0.0213643
tg_zscale2_neg	0	0.0855449	0	0	2.7072
tg_zscale2_pos	0.212408	0	0.348288	1.7062	0
urate_zscale2_neg	0.0445118	0.43619	0.0309781	0	1.26795
urate_zscale2_pos	0.0555709	0	0.55129	0.669907	0
vat_adjbmi_zscale2_neg	0.52753	0.0918354	0.153081	0.267356	0.591185
vat_adjbmi_zscale2_pos	0.235211	0.510636	0.162813	0.987965	0.137282
vat_zscale2_neg	0.543068	0.115357	0	0.556595	0.423864
vat_zscale2_pos	0.162136	0.376167	1.33698	0.261588	0.118158
wc_female_zscale2_neg	0.208399	0.453232	0	0.374914	0.0195425
wc_female_zscale2_pos	0.0311828	0	2.00854	0.0717829	0
wc_male_zscale2_neg	0.285907	0.393868	0	0.895432	0.017147
wc_male_zscale2_pos	0	0	1.71812	0	0.170075
wc_zscale2_neg	0.207434	0.398311	0	0.535929	0.0246715
wc_zscale2_pos	0	0	1.79466	0	0.000102738
wcadjbmi_zscale2_neg	0.0773479	0.165709	0	0.285099	0.0613663
wcadjbmi_zscale2_pos	0.183286	0	0.293748	0.409008	0.0211134
whr_f_zscale2_neg	0.0423306	0.134698	0	0.125654	0.218981
whr_f_zscale2_pos	0.153835	0	1.0429	1.16745	0
whr_m_zscale2_neg	0.0829063	0.131912	0	0.7499	0.0519996
whr_m_zscale2_pos	0.0795677	0	1.32623	0.0331449	0.0461391
whr_zscale2_neg	0.0402701	0.12058	0	0.271319	0.0696967
whr_zscale2_pos	0.0808156	0	1.13441	0.517867	0
whradjbmi_zscale2_neg	0.0162487	0.0155745	0	0.12578	0.223429
whradjbmi_zscale2_pos	0.278174	0.0610994	0.131155	0.864063	0.00956175
