# Supplementary material for: Type 2 diabetes genetic loci informed by multi-trait associations point to disease mechanisms and subtypes: A soft clustering analysis
Source: PLoS Med. 2018 Sep 21;15(9):e1002654. doi: 10.1371/journal.pmed.1002654 (PMC6150463; doi:10.1371/journal.pmed.1002654)
Supplement: S5 Table — GRS, genetic risk score; GWAS, genome-wide association study. (XLSX) [file pmed.1002654.s010.xlsx]

## Sheet: S5 Table
S5 Table: GWAS GRS associations with traits
	Beta Cell		Proinsulin		Obesity		Lipodystrophy		Liver/Lipid		All Cluster SNPs
Trait	beta	Pvalue	beta	Pvalue	beta	Pvalue	beta	Pvalue	beta	Pvalue	beta	Pvalue
adiponectin	-0.0005494	0.553758	-0.0018562	0.37275	-0.0007356	0.739835	-0.0113846	3.34e-23	-0.0007083	0.767774	-0.004	5.4e-10
birth_length	9.76e-05	0.957065	-0.0001898	0.961358	-0.0067026	0.14886	-0.0072974	0.0024491	0.0013113	0.795545	-0.002	0.109
birth_weight	-0.0024186	0.0015207	-0.0016494	0.333798	-0.0004442	0.811318	-0.0075375	3.5e-15	-0.0023786	0.245683	-0.003	3.31e-09
bmi	-0.0026118	6e-05	-0.007988	3.13e-08	0.0395741	9.68e-157	-0.0079152	1.81e-21	0.0001371	0.939958	-0.001	0.0182
bodyfat	-0.0015591	0.109279	-0.0061025	0.00453	0.0247268	2.07e-25	-0.0120064	9.04e-22	-0.0030528	0.255621	-0.003	2.49e-05
CIR	-0.0583935	7.094e-43	-0.0234274	0.0138489	-0.00098	0.92322	0.0087267	0.0988241	-0.0021137	0.848329	-0.027	4.04e-19
DHA	0.0019305	0.509652	0.0010578	0.873172	-0.0131335	0.0619432	-0.0007265	0.842778	-0.0044672	0.566347	-0.001	0.735
disposition_index	-0.0542653	6.61e-37	-0.0080018	0.400556	-0.0086149	0.396864	-0.0102056	0.0541582	-0.0114556	0.301006	-0.03	2.51e-23
DPA	-0.0004292	0.4792	-0.0004291	0.75192	-0.0032983	0.0243839	0.0005529	0.46552	-0.0085689	1.11e-07	-0.001	0.0906
fasting_glucose	0.010742	1.154e-43	0.0128118	1.72e-13	0.0039991	0.031415	0.0054041	1.55e-08	0.0110746	3.57e-08	0.009	7.03e-57
fasting_insulin	-0.0033366	4.39e-07	-0.0054336	0.0002158	0.0086831	6.12e-08	0.006774	1.96e-16	0.0070772	3.77e-05	0.001	0.00492
fasting_insulin_adjBMI	-0.0025776	4.4e-06	-0.0040073	0.0012563	-0.0007706	0.56779	0.008183	3.01e-31	0.0082286	2.09e-08	0.002	9.42e-05
glucose_2hr	0.0288349	1.95e-13	0.0204043	0.0201583	0.0064177	0.491426	0.0292376	2.26e-09	-0.0256527	0.0120953	0.023	1.23e-16
HbA1c	0.0067687	5.88e-21	0.0065921	4.78e-05	0.0049397	0.0044723	0.0057228	1.65e-10	0.004987	0.007907	0.006	6.06e-34
HDL	-0.0008312	0.506113	-0.0030532	0.270661	-0.005887	0.0544772	-0.0190969	1.96e-33	0.0069239	0.0383131	-0.007	2.1e-14
height	0.0009482	0.12401	-0.0057788	3.31e-05	-0.0032861	1.86e-05	0.0060819	4.44e-05	-0.0004861	0.76531	-0.001	0.0709
hip	-0.0031127	3.54e-05	-0.0112991	1.03e-11	0.0345324	9.118e-79	-0.0116474	9.69e-34	-0.0007296	0.73211	-0.003	2.75e-09
hip_adj_bmi	-0.002203	0.0034933	-0.0077096	4.1e-06	0.0027534	0.138771	-0.0102464	3.69e-26	-0.0010849	0.610031	-0.005	5.02e-18
hip_f_adjbmi	-0.0021383	0.0266294	-0.0078025	0.0002804	0.0028247	0.230555	-0.0139193	9.95e-30	-0.0013981	0.606745	-0.006	1.82e-17
hip_female	-0.0023574	0.016037	-0.0106625	1.12e-06	0.0360452	6.315e-51	-0.0141129	1.07e-29	-0.0034266	0.210562	-0.004	2.56e-07
hip_m_adjbmi	-0.0026234	0.0149307	-0.0078417	0.0010321	0.0028085	0.296355	-0.005194	0.0002034	-0.0011163	0.719893	-0.003	1.76e-05
hip_male	-0.004386	2.36e-05	-0.0124533	4.97e-08	0.0331174	6.33e-38	-0.0086452	1.03e-10	0.002348	0.43187	-0.003	6.17e-05
homab	-0.0065712	1.94e-21	-0.0102544	2.57e-11	0.0065645	7.97e-05	0.0019193	0.0256508	0.0018867	0.298705	-0.003	2.03e-07
homa-ir	-0.0010542	0.211133	-0.0041471	0.0273763	0.0108343	8.98e-08	0.0066407	2.18e-10	0.0092603	2.6e-05	0.003	3.47e-06
incr30	-0.0398029	6.89e-19	-0.0238637	0.0164128	-0.0053278	0.627169	0.0197601	0.0004784	0.0101756	0.382343	-0.015	2.48e-06
ins30_bmi	-0.0503229	1.8e-28	-0.0310161	0.0018158	0.002668	0.809197	0.0163332	0.0038908	0.005446	0.642864	-0.02	3.22e-10
isi	0.0004699	0.839403	0.0007475	0.881812	-0.0107359	0.0542474	-0.0213455	1.26e-13	-0.0050379	0.403741	-0.007	2.76e-05
isi_adjBMI	-0.0039165	0.0622365	-0.0019707	0.671443	0.004536	0.369767	-0.0213455	1.26e-13	-0.0085959	0.120789	-0.009	3.13e-10
LDL	0.0019888	0.114742	-0.0051397	0.0658786	-0.0043051	0.162755	0.0065354	4.34e-05	-0.0074999	0.0261588	0.002	0.0627
leptin	0.000904	0.499818	-0.0067015	0.0246873	0.0197119	1.01e-09	-0.0244651	8.9e-21	0.0147013	3.11e-05	0.001	0.148
leptin_adjBMI	0.0006351	0.541555	-0.0020651	0.372342	0.0046881	0.0595985	-0.004367	0.0088529	0.0128104	3.1e-06	0.001	0.169
n6_1821	0.0092662	0.294244	-0.0231748	0.246986	0.0026816	0.898694	-0.0024255	0.827004	0.133049	1.31e-08	0.01	0.107
n6_1831	2.14e-05	0.909727	0.0005918	0.16913	0.0004238	0.34878	0.0004631	0.0484621	-0.0027237	8.65e-08	0	0.844
n6_2031	-0.0002669	0.919283	0.0012315	0.836008	0.0219257	0.0004977	0.0077106	0.0193574	-0.0012427	0.858203	0.004	0.0207
palmitoleic	0.0002184	0.744348	0.0023885	0.107983	0.0034226	0.0330283	-0.0019664	0.0184929	-0.0103874	5.5e-09	-0.001	0.0625
proinsulin	0.0097206	1.19e-10	-0.0297135	1.43e-18	0.0047356	0.180506	0.0059366	0.0012832	0.0059494	0.124693	0.005	7.4e-06
SAT	unable to calculate; only z scores available
total cholesterol	0.0023276	0.0588995	-0.0055019	0.0439278	-0.0022964	0.446248	0.0045948	0.0032344	-0.0182062	3.06e-08	0	0.572
triglycerides	0.002239	0.0731012	-0.0027151	0.327203	0.0065848	0.0313536	0.0193982	1.81e-34	-0.0416169	1.01e-35	0.004	1.04e-06
urate	-0.0007435	0.511528	-0.0044655	0.0838491	0.016465	1.36e-09	0.0090002	2.15e-10	-0.026014	2.59e-18	0.001	0.0696
VAT	unable to calculate; only z scores available
waist_circumference	-0.0020116	0.0052338	-0.0096046	1.5e-09	0.0379092	1.01e-102	-0.0057982	3.59e-10	-0.0005326	0.795231	0	0.542
wc_adj_bmi	0.000841	0.241058	-0.0033545	0.0405486	0.0070892	6.46e-05	0.0025835	0.0047103	0.000398	0.843973	0.002	0.00127
wc_f_adjbmi	0.002	0.078	-0.001	0.682	0.009	8.148e-05	0.011	5.19e-20	0.003	0.216	0.005	2.348e-14
wc_female	-0.0009677	0.298231	-0.0073357	0.0003872	0.0376389	1.433e-60	-0.0021652	0.0687545	-3.11e-05	0.990378	0.001	0.0262
wc_m_adjbmi	0	0.779	-0.006	0.008	0.006	0.02	-0.007	1.604e-08	-0.003	0.26	-0.002	0.002
wc_male	-0.0031445	0.0015963	-0.0127963	5.4e-09	0.0374032	1.133e-51	-0.0101541	2.83e-15	0.0007271	0.800969	-0.003	0.000387
whr	0.0014158	0.0451834	-0.0016129	0.303113	0.0228555	3.722e-39	0.0051166	1.61e-08	0.0015856	0.429325	0.004	2.28e-16
whr_adjbmi	0.0032147	8.67e-06	0.0033377	0.0372032	0.0043174	0.0147389	0.0101257	4.45e-28	0.0013942	0.494997	0.001	0.115
whr_f_adjbmi	0.004	6.072e-05	0.004	0.039	0.006	0.01	0.02	4.35e-60	0.003	0.194	0.009	1.036e-40
whr_female	0.0026893	0.003976	0.0010184	0.622262	0.0220763	2.84e-22	0.0139882	5.55e-32	0.0026774	0.305302	0.008	3.51e-31
whr_m_adjbmi	0.003	0.006	0.002	0.354	0.002	0.359	-0.002	0.158	-0.001	0.685	0.001	0.115
whr_male	0.0003388	0.739627	-0.0049484	0.0283689	0.0241859	1.37e-21	-0.0058884	7.56e-06	0.0002903	0.921336	0	0.98
Clusters:
Beta Cell: MTNR1B, CDKAL1, C2CD4A, HHEX, TCF7L2, SLC30A8, CDKN2A_B CDC123.CAMK1D, HNF1A, AP3S2, ZHX3, UBE2E2, ACSL1, PRC1, GIPR HNF1B, KCNJ11, KCNQ1_2, ABO, ANK1, GLIS3, GLP2R, CTRB2, CDKN2A_2 DUSP8, ADCY5, GIP, HNF4A, HSD17B12 TLE4
Proinsulin: ARAP1, SPRY2, DGKB_2, IGF2BP2, CCND2, HNF4A, CDC123.CAMK1D
Obesity: FTO, MC4R, NRXN3, HSD17B12, RBMS1
Lipodystrophy: IRS1, GRB14, PPARG, LYPLAL1, ANKRD55, CMIP, KLF14, LPL, ANKRD55_2, ARL15, ADCY5, C17orf58, POU5F1, MACF1, ZBED3, KIF9, ADAMTS9, CCND2, FAF1, MPHOSPH9
Liver: GCKR, CILP2, HLA.DQA1, PNPLA3, TSPAN8.LGR5
