# Supplementary material for: Type 2 diabetes genetic loci informed by multi-trait associations point to disease mechanisms and subtypes: A soft clustering analysis
Source: PLoS Med. 2018 Sep 21;15(9):e1002654. doi: 10.1371/journal.pmed.1002654 (PMC6150463; doi:10.1371/journal.pmed.1002654)
Supplement: S6 Table — GRS, genetic risk score; T2D, type 2 diabetes. (XLSX) [file pmed.1002654.s011.xlsx]

## Sheet: S6 Table
S6 Table: Meta-analysis of individual-level GRS associations of each cluster and also the full 94-SNP GRS with traits in 4 studies of patients with T2D (adjusted for age and sex)
		Ashkenazi		METSIM		Partners Biobank		UKBB		Combined meta-analysis
Cluster	trait	P-value	Beta	P-value	Beta	P-value	Beta	P-value	Beta	P-value	Beta	LCL	UCL	ZScore
Beta Cell	bmi	0.895842	0.003	0.0117591	-0.102	0.0416283	-0.053	1.06e-30	-0.092	4.73e-30	-0.081	-0.095	-0.067	11.389
Proinsulin	bmi	0.205989	-0.081	0.0010821	-0.255	0.355154	-0.057	2.1e-06	-0.087	2.76e-08	-0.092	-0.125	-0.06	5.556
Obesity	bmi	0.0363068	0.068	0.0129279	0.145	2.88e-05	0.153	1.92e-12	0.08	7.77e-18	0.086	0.067	0.106	8.603
Lipodystrophy	bmi	0.655425	-0.015	0.0110008	-0.145	0.0003745	-0.127	2.25e-13	-0.08	4.82e-16	-0.08	-0.099	-0.061	8.116
Liver/Lipid	bmi	0.878034	0.006	0.970183	0.002	0.413066	-0.033	0.0199	-0.029	0.0215	-0.025	-0.047	-0.004	2.3
All loci	bmi	0.592548	-0.013	0.0071357	-0.115	0.0085652	-0.069	2.9e-44	-0.112	4.04e-45	-0.101	-0.115	-0.087	14.096
Beta Cell	bodyfat							3.1e-21	-0.08	3.1e-21	-0.08	-0.097	-0.063	-9.475
Proinsulin	bodyfat							9.29e-05	-0.076	9.29e-05	-0.076	-0.115	-0.038	-3.91
Obesity	bodyfat							8.03e-06	0.054	8.03e-06	0.054	0.03	0.078	4.466
Lipodystrophy	bodyfat							2.26e-16	-0.095	2.26e-16	-0.095	-0.118	-0.073	-8.218
Liver/Lipid	bodyfat							0.0211	-0.03	0.0211	-0.03	-0.056	-0.005	-2.306
All loci	bodyfat							6.17e-36	-0.106	6.17e-36	-0.106	-0.123	-0.09	-12.552
Beta Cell	fasting_cpeptide			5e-05	-0.0105					5e-05	-0.0105	-0.0155	-0.00546	-4.095
Proinsulin	fasting_cpeptide			0.0429	-0.0101					0.0429	-0.0101	-0.0198	-0.000349	-2.03
Obesity	fasting_cpeptide			0.838	0.000767					0.838	0.000767	-0.00656	0.0081	0.205
Lipodystrophy	fasting_cpeptide			0.0941	0.00612					0.0941	0.00612	-0.00103	0.0133	1.678
Liver/Lipid	fasting_cpeptide			0.255	0.0047					0.255	0.0047	-0.00339	0.0128	1.139
All loci	fasting_cpeptide			0.00757	-0.00727					0.00757	-0.00727	-0.0126	-0.00196	-2.683
Beta Cell	hba1c	0.637556	0.005	0.521481	0.006	0.0154395	0.012			0.0129	0.01	0.002	0.018	2.487
Proinsulin	hba1c	0.981498	0.001	0.55565	0.011	0.235442	0.014			0.193	0.012	-0.006	0.03	1.303
Obesity	hba1c	0.85505	-0.003	0.0025477	0.041	0.0930044	0.012			0.00796	0.015	0.004	0.026	2.654
Lipodystrophy	hba1c	0.139359	-0.024	0.400873	-0.011	0.0037096	0.019			0.15	0.008	-0.003	0.019	1.438
Liver/Lipid	hba1c	0.452458	-0.013	0.347873	-0.014	0.808909	0.002			0.649	-0.003	-0.015	0.01	0.455
All loci	hba1c	0.373861	-0.01	0.212973	0.012	1e-05	0.022			5.2e-05	0.017	0.009	0.025	4.047
Beta Cell	hdl	0.28719	0.003	0.74208	0.001	0.739476	0.001			0.242	0.002	-0.001	0.004	1.17
Proinsulin	hdl	0.0716434	0.014	0.948255	0	0.440117	0.003			0.176	0.004	-0.002	0.009	1.354
Obesity	hdl	0.892381	0.001	0.972612	0	0.116067	-0.004			0.221	-0.002	-0.006	0.001	1.224
Lipodystrophy	hdl	0.114615	-0.006	0.235211	-0.005	0.0003022	-0.008			1.7e-05	-0.007	-0.01	-0.004	4.301
Liver/Lipid	hdl	0.573325	0.002	0.509791	0.003	0.800575	-0.001			0.913	0	-0.003	0.004	0.109
All loci	hdl	0.283569	0.003	0.401141	0.003	0.0326602	-0.003			0.746	0	-0.003	0.002	0.324
Beta Cell	hdl_medadj	0.277	0.00302	0.737	0.000951	0.522	0.00101			0.258	0.001	-0.001	0.004	1.13
Proinsulin	hdl_medadj	0.0305	0.0165	0.992	-5.35e-05	0.397	0.00315			0.143	0.004	-0.001	0.01	1.466
Obesity	hdl_medadj	0.809	0.000926	0.951	0.000252	0.135	-0.00334			0.304	-0.002	-0.005	0.002	1.028
Lipodystrophy	hdl_medadj	0.16	-0.00579	0.237	-0.00473	0.000301	-0.00786			6.34e-05	-0.007	-0.01	-0.004	4
Liver/Lipid	hdl_medadj	0.756	0.00136	0.561	0.00262	0.908	-0.000281			0.768	0.001	-0.003	0.004	0.295
All loci	hdl_medadj	0.201	0.00377	0.421	0.0024	0.0469	-0.00322			0.502	-0.001	-0.003	0.002	0.671
Beta Cell	height_cm	0.390157	-0.043	0.619578	0.022	0.232166	-0.033	0.685	0.004	0.985	0	-0.017	0.016	0.018
Proinsulin	height_cm	0.806961	-0.034	0.704183	-0.033	0.127283	-0.1	0.328	-0.021	0.139	-0.029	-0.067	0.009	1.479
Obesity	height_cm	0.611722	0.035	0.3391	-0.062	0.790465	0.01	0.573	0.007	0.632	0.006	-0.018	0.029	0.479
Lipodystrophy	height_cm	0.76617	0.022	0.963763	-0.003	0.223752	0.046	0.495	-0.009	0.813	-0.003	-0.026	0.02	0.236
Liver/Lipid	height_cm	0.329831	0.076	0.397404	0.06	0.150734	0.061	0.0559	0.027	0.0126	0.033	0.007	0.058	2.494
All loci	height_cm	0.834075	0.011	0.657624	-0.021	0.916309	-0.003	0.0743	0.017	0.116	0.014	-0.003	0.031	1.573
Beta Cell	hipc	0.542117	0.051					3.37e-24	-0.164	3.99e-23	-0.156	-0.187	-0.125	9.904
Proinsulin	hipc	0.759209	0.069					1.51e-06	-0.18	2.37e-06	-0.173	-0.245	-0.101	4.719
Obesity	hipc	0.576553	0.065					1.39e-07	0.122	1.42e-07	0.12	0.0752	0.164	5.263
Lipodystrophy	hipc	0.0941219	-0.203					4.34e-15	-0.174	1.1e-15	-0.175	-0.218	-0.132	8.015
Liver/Lipid	hipc	0.537486	0.08					0.0615	-0.047	0.0836	-0.0425	-0.0906	0.00564	1.73
All loci	hipc	0.702145	-0.033					1.23e-36	-0.205	1.83e-36	-0.199	-0.23	-0.168	12.611
Beta Cell	hipc_bmi	0.616	0.036					0.772	-0.00229	0.815	-0.00183	-0.0172	0.0135	0.234
Proinsulin	hipc_bmi	0.368	0.175					0.263	-0.0203	0.305	-0.0186	-0.0541	0.0169	1.026
Obesity	hipc_bmi	0.739	-0.0333					0.0414	-0.0229	0.0385	-0.023	-0.0448	-0.00122	2.069
Lipodystrophy	hipc_bmi	0.153	-0.149					0.00207	-0.0334	0.00126	-0.0346	-0.0557	-0.0136	3.224
Liver/Lipid	hipc_bmi	0.551	0.0668					0.881	0.00182	0.831	0.00257	-0.021	0.0261	0.214
All loci	hipc_bmi	0.901	-0.00929					0.395	-0.00678	0.39	-0.00681	-0.0223	0.00872	0.859
Beta Cell	ldl	0.169997	0.01	0.449738	0.005	0.739476	0.001			0.311	0.002	-0.002	0.005	1.013
Proinsulin	ldl	0.946848	0.001	0.0431582	0.027	0.440117	0.003			0.178	0.005	-0.002	0.011	1.348
Obesity	ldl	0.953567	0.001	0.476129	-0.007	0.116067	-0.004			0.0718	-0.004	-0.008	0	1.801
Lipodystrophy	ldl	0.397539	-0.009	0.210844	-0.012	0.0003022	-0.008			3.02e-05	-0.008	-0.012	-0.004	4.172
Liver/Lipid	ldl	0.445379	0.009	0.210466	-0.014	0.800575	-0.001			0.6	-0.001	-0.005	0.003	0.524
All loci	ldl	0.144391	0.011	0.476335	0.005	0.0326602	-0.003			0.259	-0.002	-0.005	0.001	1.129
Beta Cell	ldl_medadj	0.367	0.00651	0.358	0.0055	0.522	0.00101			0.307	0.002	-0.001	0.004	1.021
Proinsulin	ldl_medadj	0.799	0.00506	0.0983	0.0191	0.397	0.00315			0.179	0.005	-0.002	0.011	1.342
Obesity	ldl_medadj	0.819	0.00228	0.566	-0.00494	0.135	-0.00334			0.132	-0.003	-0.007	0.001	1.505
Lipodystrophy	ldl_medadj	0.345	-0.0101	0.163	-0.0118	0.000301	-0.00786			7.12e-05	-0.008	-0.012	-0.004	3.972
Liver/Lipid	ldl_medadj	0.457	0.0084	0.0313	-0.0205	0.908	-0.000281			0.63	-0.001	-0.006	0.003	0.482
All loci	ldl_medadj	0.169	0.0105	0.62	0.00313	0.0469	-0.00322			0.136	-0.002	-0.005	0.001	1.491
Beta Cell	tchol	0.277867	0.008	0.496016	0.006	0.730405	-0.001			0.646	0.001	-0.005	0.008	0.46
Proinsulin	tchol	0.503764	0.014	0.0443236	0.032	0.421533	-0.007			0.629	0.004	-0.011	0.018	0.484
Obesity	tchol	0.749951	-0.003	0.595694	0.006	0.607405	-0.003			0.695	-0.002	-0.011	0.007	0.392
Lipodystrophy	tchol	0.0683507	-0.021	0.258259	-0.013	0.597461	-0.003			0.114	-0.007	-0.016	0.002	1.582
Liver/Lipid	tchol	0.487938	0.009	0.186835	-0.017	0.0083208	-0.016			0.0126	-0.012	-0.022	-0.003	2.496
All loci	tchol	0.461984	0.006	0.130725	0.013	0.247638	-0.005			0.8	-0.001	-0.007	0.005	0.253
Beta Cell	tchol_medadj	0.436	0.00602			0.97	-0.000145			0.541	0.002	-0.004	0.008	0.611
Proinsulin	tchol_medadj	0.368	0.0192			0.467	-0.00652			0.581	0.004	-0.01	0.018	0.551
Obesity	tchol_medadj	0.85	-0.00202			0.679	-0.00224			0.923	0	-0.009	0.008	0.097
Lipodystrophy	tchol_medadj	0.0724	-0.0206			0.61	-0.00269			0.108	-0.007	-0.016	0.002	1.607
Liver/Lipid	tchol_medadj	0.589	0.00656			0.0114	-0.0148			0.00672	-0.013	-0.022	-0.004	2.71
All loci	tchol_medadj	0.452	0.00616			0.305	-0.00401			0.984	0	-0.006	0.006	0.02
Beta Cell	tg	0.148575	-0.013	0.784355	-0.003	0.857442	0.001			0.585	-0.002	-0.009	0.005	0.546
Proinsulin	tg	0.435205	-0.019	0.253735	0.021	0.800907	0.003			0.634	0.004	-0.012	0.02	0.476
Obesity	tg	0.119786	0.019	0.13053	0.021	0.435103	0.005			0.0592	0.01	0	0.02	1.887
Lipodystrophy	tg	0.597032	-0.007	0.765207	0.004	0.0032395	0.017			0.019	0.012	0.002	0.021	2.346
Liver/Lipid	tg	0.649333	-0.006	0.0039837	-0.044	0.0003719	-0.023			2.15e-05	-0.023	-0.034	-0.012	4.249
All loci	tg	0.0790155	-0.016	0.815717	0.002	0.102114	0.007			0.46	0.003	-0.004	0.01	0.738
Beta Cell	tg_medadj	0.144	-0.0128	0.779	-0.00273	0.995	2.65e-05			0.488	-0.002	-0.009	0.005	0.693
Proinsulin	tg_medadj	0.26	-0.0273	0.221	0.0229	0.829	0.00216			0.739	0.003	-0.013	0.019	0.334
Obesity	tg_medadj	0.152	0.0174	0.138	0.0207	0.472	0.00436			0.0822	0.009	-0.001	0.019	1.738
Lipodystrophy	tg_medadj	0.455	-0.00973	0.769	0.00404	0.00325	0.0173			0.0202	0.012	0.002	0.021	2.323
Liver/Lipid	tg_medadj	0.657	-0.00614	0.00509	-0.0431	0.000277	-0.0238			1.92e-05	-0.023	-0.034	-0.013	4.274
All loci	tg_medadj	0.0472	-0.0184	0.786	0.00278	0.122	0.00671			0.538	0.002	-0.005	0.009	0.616
Beta Cell	waistc	0.626396	-0.036					7.86e-32	-0.222	1.73e-31	-0.211	-0.246	-0.175	11.674
Proinsulin	waistc	0.388786	-0.172					1.23e-07	-0.231	8.46e-08	-0.228	-0.312	-0.145	5.357
Obesity	waistc	0.0373406	0.212					5.55e-11	0.177	6.77e-12	0.179	0.128	0.231	6.862
Lipodystrophy	waistc	0.4864	-0.075					1.52e-10	-0.167	1.53e-10	-0.162	-0.211	-0.112	6.402
Liver/Lipid	waistc	0.418786	-0.092					0.14	-0.043	0.103	-0.046	-0.101	0.00924	1.632
All loci	waistc	0.125692	-0.117					3.35e-41	-0.255	2.3e-40	-0.247	-0.283	-0.211	13.301
Beta Cell	waitc_bmi	0.442	-0.0405					0.000558	-0.0312	0.000413	-0.0315	-0.0489	-0.014	3.532
Proinsulin	waitc_bmi	0.71	-0.0536					0.0255	-0.0465	0.0235	-0.0466	-0.087	-0.0063	2.266
Obesity	waitc_bmi	0.212	0.092					0.602	0.00673	0.466	0.00927	-0.0156	0.0342	0.73
Lipodystrophy	waitc_bmi	0.543	-0.0472					0.987	-0.000197	0.911	-0.00137	-0.0254	0.0226	0.112
Liver/Lipid	waitc_bmi	0.299	-0.0853					0.351	0.013	0.454	0.0103	-0.0166	0.0371	0.748
All loci	waitc_bmi	0.0966	-0.0917					0.0156	-0.0221	0.00787	-0.024	-0.0416	-0.00629	2.658
Beta Cell	weight_kg	0.691382	-0.03	0.0334449	-0.283	0.0233852	-0.171	9.8e-27	-0.26	5.72e-27	-0.234	-0.277	-0.191	10.753
Proinsulin	weight_kg	0.233558	-0.247	0.0015101	-0.809	0.347686	-0.169	1.18e-06	-0.274	2.15e-08	-0.286	-0.385	-0.186	5.599
Obesity	weight_kg	0.0291791	0.228	0.0543883	0.369	0.0013667	0.343	6.97e-12	0.239	7.71e-16	0.25	0.189	0.311	8.059
Lipodystrophy	weight_kg	0.994741	-0.001	0.0141051	-0.459	0.0015121	-0.33	8.42e-13	-0.24	5.81e-15	-0.236	-0.295	-0.176	7.808
Liver/Lipid	weight_kg	0.502436	0.079	0.755532	0.066	0.423532	-0.093	0.201	-0.048	0.257	-0.038	-0.105	0.028	1.134
All loci	weight_kg	0.78506	-0.022	0.0065454	-0.38	0.0038581	-0.222	1.62e-35	-0.305	5.25e-37	-0.278	-0.321	-0.235	12.709
Beta Cell	whr	0.430252	-0.001					1.07e-10	-0.000617	7.28e-11	-0.000617	-0.000803	-0.000432	6.515
Proinsulin	whr	0.322427	-0.002					0.0129	-0.00055	0.0101	-0.000566	-0.000998	-0.000135	2.573
Obesity	whr	0.155032	0.002					2.1e-05	0.000581	1.1e-05	0.000596	0.00033	0.000861	4.396
Lipodystrophy	whr	0.694963	0					0.67	-5.61e-05	0.704	-4.98e-05	-0.000306	0.000207	0.381
Liver/Lipid	whr	0.345797	-0.001					0.864	-2.54e-05	0.781	-4.09e-05	-0.000328	0.000247	0.279
All loci	whr	0.35756	-0.001					3.07e-09	-0.000571	1.94e-09	-0.000574	-0.000761	-0.000386	6.003
Beta Cell	whr_bmi	0.396	-0.000692					0.00583	-0.000249	0.00464	-0.000254	-0.00043	-7.83e-05	2.831
Proinsulin	whr_bmi	0.388	-0.00191					0.346	-0.000196	0.308	-0.000211	-0.000617	0.000195	1.019
Obesity	whr_bmi	0.233	0.00135					0.053	0.000249	0.04	0.000263	1.2e-05	0.000514	2.053
Lipodystrophy	whr_bmi	0.599	0.000624					0.0245	0.000279	0.0219	0.000283	4.11e-05	0.000524	2.293
Liver/Lipid	whr_bmi	0.326	-0.00125					0.516	9.02e-05	0.591	7.43e-05	-0.000196	0.000345	0.538
All loci	whr_bmi	0.396	-0.000719					0.191	-0.000119	0.165	-0.000126	-0.000304	5.2e-05	1.387
Sex-specific analyses
		Ashkenazi		METSIM		Partners Biobank		UKBB		Combined meta-analysis
Cluster	trait	P-value	Beta	P-value	Beta	P-value	Beta	P-value	Beta	P-value	Beta	LCL	UCL	ZScore
Beta Cell	hipc_female							1.26e-08	-0.182	1.26e-08	-0.182	-0.245	-0.12	-5.701
Proinsulin	hipc_female							0.00599	-0.208	0.00599	-0.208	-0.356	-0.0596	-2.75
Obesity	hipc_female							0.00356	0.134	0.00356	0.134	0.044	0.225	2.916
Lipodystrophy	hipc_female							1.41e-08	-0.254	1.41e-08	-0.254	-0.341	-0.166	-5.681
Liver/Lipid	hipc_female							0.0143	-0.124	0.0143	-0.124	-0.224	-0.0249	-2.452
All loci	hipc_female							3.39e-14	-0.247	3.39e-14	-0.247	-0.311	-0.183	-7.605
Beta Cell	hipc_male			0.169424	-0.098			3.18e-18	-0.152	9.6e-19	-0.149	-0.182	-0.116	8.84
Proinsulin	hipc_male			0.0012007	-0.444			4.28e-05	-0.164	1.19e-06	-0.186	-0.261	-0.111	4.857
Obesity	hipc_male			0.0212883	0.236			5.24e-06	0.114	5.48e-07	0.121	0.0735	0.168	5.009
Lipodystrophy	hipc_male			0.0016979	-0.314			9.15e-08	-0.128	2.38e-09	-0.138	-0.183	-0.0927	5.97
Liver/Lipid	hipc_male			0.941441	-0.008			0.95	-0.002	0.938	-0.00201	-0.0529	0.0489	0.077
All loci	hipc_male			0.0379285	-0.156			5.04e-25	-0.18	1.77e-25	-0.179	-0.212	-0.145	10.432
Beta Cell	hipc_bmi_female							0.685	-0.00577	0.685	-0.00577	-0.0336	0.0221	-0.406
Proinsulin	hipc_bmi_female							0.297	-0.0348	0.297	-0.0348	-0.1	0.0306	-1.044
Obesity	hipc_bmi_female							0.656	-0.00909	0.656	-0.00909	-0.049	0.0309	-0.446
Lipodystrophy	hipc_bmi_female							0.0402	-0.0407	0.0402	-0.0407	-0.0795	-0.00182	-2.052
Liver/Lipid	hipc_bmi_female							0.717	-0.0081	0.717	-0.0081	-0.052	0.0358	-0.362
All loci	hipc_bmi_female							0.283	-0.0156	0.283	-0.0156	-0.044	0.0129	-1.073
Beta Cell	hipc_bmi_male			0.0794	0.0615			0.663	-0.00399	0.981	0.000215	-0.0171	0.0176	0.024
Proinsulin	hipc_bmi_male			0.409	-0.056			0.424	-0.0167	0.313	-0.0201	-0.0591	0.019	1.009
Obesity	hipc_bmi_male			0.778	0.0142			0.0443	-0.0262	0.0603	-0.0237	-0.0484	0.00103	1.878
Lipodystrophy	hipc_bmi_male			0.0531	-0.0953			0.0266	-0.0276	0.00869	-0.0317	-0.0553	-0.00802	2.624
Liver/Lipid	hipc_bmi_male			0.799	-0.0141			0.399	0.0117	0.45	0.0102	-0.0162	0.0366	0.756
All loci	hipc_bmi_male			0.588	0.02			0.557	-0.0054	0.66	-0.00392	-0.0214	0.0135	0.44
Beta Cell	waistc_female							7.21e-12	-0.224	7.21e-12	-0.224	-0.288	-0.16	-6.87
Proinsulin	waistc_female							0.000348	-0.276	0.000348	-0.276	-0.427	-0.125	-3.579
Obesity	waistc_female							7.34e-05	0.187	7.34e-05	0.187	0.0945	0.279	3.968
Lipodystrophy	waistc_female							0.000684	-0.155	0.000684	-0.155	-0.245	-0.0658	-3.398
Liver/Lipid	waistc_female							0.00758	-0.138	0.00758	-0.138	-0.24	-0.0368	-2.671
All loci	waistc_female							1.05e-13	-0.248	1.05e-13	-0.248	-0.313	-0.182	-7.455
Beta Cell	waistc_male			0.027097	-0.235			1.46e-21	-0.219	1.21e-22	-0.22	-0.264	-0.176	9.793
Proinsulin	waistc_male			0.0028431	-0.609			8.62e-05	-0.207	5.11e-06	-0.232	-0.332	-0.132	4.56
Obesity	waistc_male			0.0765162	0.27			1.92e-07	0.171	3.97e-08	0.175	0.113	0.238	5.492
Lipodystrophy	waistc_male			0.0081936	-0.395			5.55e-08	-0.171	5.22e-09	-0.181	-0.241	-0.12	5.84
Liver/Lipid	waistc_male			0.545771	0.102			0.751	0.011	0.665	0.0149	-0.0525	0.0823	0.432
All loci	waistc_male			0.0203638	-0.259			1.75e-29	-0.259	2.5e-31	-0.259	-0.303	-0.215	11.643
Beta Cell	waistc_bmi_female							0.00193	-0.0495	0.00193	-0.0495	-0.0808	-0.0182	-3.102
Proinsulin	waistc_bmi_female							0.00426	-0.107	0.00426	-0.107	-0.18	-0.0337	-2.86
Obesity	waistc_bmi_female							0.0543	0.044	0.0543	0.044	-0.000807	0.0889	1.925
Lipodystrophy	waistc_bmi_female							0.00931	0.0579	0.00931	0.0579	0.0143	0.102	2.602
Liver/Lipid	waistc_bmi_female							0.284	-0.0269	0.284	-0.0269	-0.0762	0.0223	-1.072
All loci	waistc_bmi_female							0.275	-0.0178	0.275	-0.0178	-0.0497	0.0142	-1.091
Beta Cell	waistc_bmi_male			0.729	0.0145			0.138	-0.0159	0.175	-0.014	-0.0343	0.00624	1.357
Proinsulin	waistc_bmi_male			0.99	0.00103			0.756	-0.00756	0.769	-0.00685	-0.0525	0.0388	0.294
Obesity	waistc_bmi_male			0.19	-0.0787			0.165	-0.0211	0.0949	-0.0246	-0.0534	0.00426	1.67
Lipodystrophy	waistc_bmi_male			0.398	-0.0499			0.0188	-0.0342	0.0128	-0.0351	-0.0627	-0.00746	2.489
Liver/Lipid	waistc_bmi_male			0.159	0.0931			0.0574	0.0308	0.0289	0.0344	0.00354	0.0652	2.185
All loci	waistc_bmi_male			0.708	0.0165			0.0619	-0.02	0.0853	-0.018	-0.0384	0.0025	1.721
Beta Cell	whr_bmi_female							0.0141	-0.000394	0.0141	-0.000394	-0.000708	-7.96e-05	-2.457
Proinsulin	whr_bmi_female							0.112	-0.000599	0.112	-0.000599	-0.00134	0.000139	-1.591
Obesity	whr_bmi_female							0.0327	0.000491	0.0327	0.000491	4.05e-05	0.000941	2.136
Lipodystrophy	whr_bmi_female							0.000107	0.000866	0.000107	0.000866	0.000428	0.0013	3.878
Liver/Lipid	whr_bmi_female							0.555	-0.000149	0.555	-0.000149	-0.000644	0.000346	-0.59
All loci	whr_bmi_female							0.996	-8.6e-07	0.996	-8.6e-07	-0.000322	0.00032	-0.005
Beta Cell	whr_bmi_male			0.325	-0.000453			0.287	-0.000112	0.21	-0.000129	-0.000331	7.28e-05	1.254
Proinsulin	whr_bmi_male			0.651	0.000403			0.718	8.7e-05	0.641	0.000109	-0.000347	0.000564	0.467
Obesity	whr_bmi_male			0.161	-0.000925			0.787	4.06e-05	0.962	-7.02e-06	-0.000294	0.00028	0.048
Lipodystrophy	whr_bmi_male			0.403	0.000541			0.637	-6.79e-05	0.78	-3.92e-05	-0.000314	0.000236	0.279
Liver/Lipid	whr_bmi_male			0.133	0.00109			0.292	0.000169	0.175	0.000212	-9.46e-05	0.000519	1.355
All loci	whr_bmi_male			0.993	-3.98e-06			0.196	-0.000137	0.206	-0.000131	-0.000334	7.22e-05	1.263
Beta Cell	whr_female							0.000411	-0.000574	0.000411	-0.000574	-0.000893	-0.000256	-3.535
Proinsulin	whr_female							0.0452	-0.000767	0.0452	-0.000767	-0.00152	-1.66e-05	-2.003
Obesity	whr_female							0.00529	0.000651	0.00529	0.000651	0.000194	0.00111	2.79
Lipodystrophy	whr_female							0.00674	0.000615	0.00674	0.000615	0.00017	0.00106	2.71
Liver/Lipid	whr_female							0.301	-0.000266	0.301	-0.000266	-0.000769	0.000238	-1.034
All loci	whr_female							0.128	-0.000252	0.128	-0.000252	-0.000576	7.24e-05	-1.522
Beta Cell	whr_male			0.0247447	-0.001			4.9e-08	-0.000643	6.28e-09	-0.000669	-0.000895	-0.000444	5.809
Proinsulin	whr_male			0.145967	-0.002			0.105	-0.000438	0.0535	-0.000505	-0.00102	7.54e-06	1.931
Obesity	whr_male			0.80666	0			0.00131	0.00054	0.00141	0.000525	0.000203	0.000847	3.193
Lipodystrophy	whr_male			0.467971	-0.001			0.00723	-0.000433	0.00542	-0.000438	-0.000747	-0.000129	2.781
Liver/Lipid	whr_male			0.202571	0.001			0.553	0.000107	0.401	0.000148	-0.000197	0.000493	0.841
All loci	whr_male			0.129982	-0.001			1.46e-10	-0.000757	4.2e-11	-0.000762	-0.000988	-0.000535	6.597
