# Supplementary material for: Type 2 diabetes genetic loci informed by multi-trait associations point to disease mechanisms and subtypes: A soft clustering analysis
Source: PLoS Med. 2018 Sep 21;15(9):e1002654. doi: 10.1371/journal.pmed.1002654 (PMC6150463; doi:10.1371/journal.pmed.1002654)
Supplement: S7 Table — GRS, genetic risk score; T2D, type 2 diabetes. (XLSX) [file pmed.1002654.s012.xlsx]

## Sheet: S7 Table
S7 Table: Meta-analysis of comparison mean trait in individuals with top 10% decile of one cluster GRS (extreme_cluster) vs all other subjects with T2D in 4 studies*
		Ashkenazi		METSIM		Partners Biobank		UKBB		Combined meta-analysis
Cluster	trait	P-value	Beta	P-value	Beta	P-value	Beta	P-value	Beta	P-value	Beta	LCL	UCL	ZScore
Beta_Cell_extreme	bmi	0.842	-0.111	0.0519	-1.9	0.634861	-0.309	6.8e-07	-0.957	4.52e-06	-0.781	-1.11	-0.447	4.586
Proinsulin_extreme	bmi	0.193	-0.784	0.0259	-2.25	0.828975	0.146	0.326	-0.189	0.173	-0.239	-0.583	0.105	1.361
Obesity_extreme	bmi	0.251	0.624	0.12	1.5	0.0020159	1.887	1.28e-05	0.82	8.49e-08	0.892	0.566	1.22	5.356
Lipodystrophy_extreme	bmi	0.833	0.124	0.459	-0.702	0.0448167	-1.269	3.04e-05	-0.793	1.7e-05	-0.736	-1.07	-0.401	4.301
Liver/Lipid_extreme	bmi	0.513	0.377	0.597	-0.536	0.663668	0.264	0.349	-0.198	0.454	-0.14	-0.505	0.226	0.749
Beta_Cell_extreme	bodyfat_percent							0.00249	-0.619	0.00249	-0.619	-1.02	-0.218	-3.026
Proinsulin_extreme	bodyfat_percent							0.187	-0.269	0.187	-0.269	-0.668	0.13	-1.321
Obesity_extreme	bodyfat_percent							0.0159	0.48	0.0159	0.48	0.09	0.87	2.412
Lipodystrophy_extreme	bodyfat_percent							0.000288	-0.731	0.000288	-0.731	-1.126	-0.336	-3.627
Liver/Lipid_extreme	bodyfat_percent							0.841	0.045	0.841	0.045	-0.396	0.486	0.201
Beta_Cell_extreme	fasting_cpeptide			0.281	-0.0678					0.187854	-0.122	-0.303	0.059	-1.319
Proinsulin_extreme	fasting_cpeptide			0.0339	-0.138					0.0025829	-0.178	-0.293	-0.063	-3.03
Obesity_extreme	fasting_cpeptide			0.65	0.0281					0.0877911	0.125	-0.018	0.268	1.711
Lipodystrophy_extreme	fasting_cpeptide			0.168	0.0839					0.162918	0.096	-0.039	0.23	1.398
Liver/Lipid_extreme	fasting_cpeptide			0.612	-0.033					0.525767	-0.038	-0.154	0.078	-0.635
Beta_Cell_extreme	hba1c	0.706	0.101	0.513494	-0.223	0.0298906	0.263			0.0361	0.212	0.0138	0.411	2.096
Proinsulin_extreme	hba1c	0.455	-0.22	0.864452	-0.037	0.431518	0.097			0.816	0.0239	-0.177	0.225	0.233
Obesity_extreme	hba1c	0.738	0.0877	0.243602	0.314	0.0099836	0.303			0.0114	0.247	0.0557	0.439	2.53
Lipodystrophy_extreme	hba1c	0.442	0.218	0.580178	-0.14	0.367207	0.108			0.494	0.0689	-0.129	0.266	0.684
Liver/Lipid_extreme	hba1c	0.686	0.112	0.272128	-0.24	0.496594	-0.08			0.268	-0.109	-0.302	0.084	1.108
Beta_Cell_extreme	hdl	0.786	-0.018	0.283021	0.107	0.158426	-0.057			0.535	-0.0192	-0.0798	0.0414	0.62
Proinsulin_extreme	hdl	0.525	0.0458	0.274225	0.07	0.110027	0.064			0.05	0.0619	1.52e-06	0.124	1.96
Obesity_extreme	hdl	0.635	-0.03	0.978669	-0.002	0.227341	-0.045			0.57	-0.0165	-0.0734	0.0404	0.569
Lipodystrophy_extreme	hdl	0.251	-0.0784	0.518506	0.048	0.0071741	-0.103			0.0107	-0.0772	-0.136	-0.0179	2.553
Liver/Lipid_extreme	hdl	0.653	-0.0301	0.0082012	0.169	0.576003	0.021			0.0959	0.0496	-0.00878	0.108	1.665
Beta_Cell_extreme	hdl_medadj	0.696	-0.026	0.291	0.106	0.132	-0.0605			0.407	-0.0258	-0.0868	0.0352	0.83
Proinsulin_extreme	hdl_medadj	0.34	0.0702	0.262	0.0719	0.105	0.0648			0.046	0.0626	0.00112	0.124	1.995
Obesity_extreme	hdl_medadj	0.639	-0.0297	0.965	-0.00346	0.217	-0.0458			0.521	-0.0186	-0.0752	0.0381	0.642
Lipodystrophy_extreme	hdl_medadj	0.206	-0.0895	0.52	0.0478	0.0044	-0.108			0.00609	-0.0831	-0.143	-0.0237	2.743
Liver/Lipid_extreme	hdl_medadj	0.627	-0.0331	0.0101	0.164	0.609	0.0191			0.116	0.0466	-0.0115	0.105	1.572
Beta_Cell_extreme	height_cm	0.75	-0.382	0.220816	-1.958	0.0073526	-1.872	0.809	-0.0541	0.00853	-1.42	-2.47	-0.361	2.63
Proinsulin_extreme	height_cm	0.427	1.03	0.132136	-1.543	0.835493	-0.15	0.931	-0.0194	0.631	-0.264	-1.34	0.812	0.481
Obesity_extreme	height_cm	0.903	0.144	0.204962	-1.603	0.232632	0.792	0.815	0.051	0.528	0.323	-0.681	1.33	0.63
Lipodystrophy_extreme	height_cm	0.482	0.895	0.890108	0.164	0.0743402	1.197	0.483	-0.155	0.143	0.772	-0.262	1.81	1.464
Liver/Lipid_extreme	height_cm	0.546	-0.753	0.213437	-1.273	0.3362	-0.627	0.973	0.0083	0.104	-0.832	-1.83	0.171	1.626
Beta_Cell_extreme	hipc	0.323	1.96					8.97e-05	-1.532	0.000442	-1.34	-2.08	-0.591	3.514
Proinsulin_extreme	hipc	0.925	-0.204					0.48	-0.276	0.56	-0.225	-0.981	0.532	0.582
Obesity_extreme	hipc	0.889	-0.267					0.00205	1.174	0.00255	1.12	0.393	1.85	3.018
Lipodystrophy_extreme	hipc	0.859	0.365					2.03e-05	-1.645	2.23e-05	-1.61	-2.35	-0.865	4.241
Liver/Lipid_extreme	hipc	0.07	3.63					0.622	-0.211	0.747	-0.136	-0.96	0.689	0.322
Beta_Cell_extreme	hipc_bmi	0.691	0.493					0.396	0.161	0.417	0.152	-0.215	0.518	0.811
Proinsulin_extreme	hipc_bmi	0.799	-0.354					0.67	0.0806	0.71	0.07	-0.299	0.439	0.372
Obesity_extreme	hipc_bmi	0.57	0.69					0.184	-0.246	0.253	-0.209	-0.567	0.149	1.144
Lipodystrophy_extreme	hipc_bmi	0.736	-0.45					0.109	-0.301	0.0949	-0.31	-0.674	0.0538	1.67
Liver/Lipid_extreme	hipc_bmi	0.162	-1.8					0.592	0.111	0.75	0.0656	-0.338	0.469	0.319
Beta_Cell_extreme	ldl	0.648	0.0824	0.457825	-0.182	0.158426	-0.057			0.199	-0.0494	-0.125	0.026	1.285
Proinsulin_extreme	ldl	0.144	-0.286	0.200765	0.201	0.110027	0.064			0.117	0.0603	-0.0151	0.136	1.567
Obesity_extreme	ldl	0.538	-0.106	0.459507	0.143	0.227341	-0.045			0.257	-0.0403	-0.11	0.0294	1.133
Lipodystrophy_extreme	ldl	0.0879	0.317	0.200514	-0.232	0.0071741	-0.103			0.00872	-0.0961	-0.168	-0.0243	2.623
Liver/Lipid_extreme	ldl	0.449	0.138	0.446804	-0.119	0.576003	0.021			0.619	0.018	-0.0528	0.0888	0.497
Beta_Cell_extreme	ldl_medadj	0.507	0.115	0.305	-0.22	0.132	-0.0605			0.119	-0.0593	-0.134	0.0153	1.557
Proinsulin_extreme	ldl_medadj	0.108	-0.309	0.0864	0.236	0.105	0.0648			0.0776	0.0666	-0.00738	0.141	1.765
Obesity_extreme	ldl_medadj	0.702	-0.0632	0.495	0.116	0.217	-0.0458			0.27	-0.0387	-0.108	0.0301	1.102
Lipodystrophy_extreme	ldl_medadj	0.159	0.261	0.139	-0.236	0.0044	-0.108			0.00375	-0.105	-0.176	-0.034	2.899
Liver/Lipid_extreme	ldl_medadj	0.443	0.136	0.106	-0.222	0.609	0.0191			0.791	0.00942	-0.0601	0.079	0.265
Beta_Cell_extreme	tchol	0.782	-0.0516	0.5	0.136	0.949207	0.006			0.875	-0.0136	-0.184	0.156	0.157
Proinsulin_extreme	tchol	0.143	-0.304	0.241	0.245	0.973631	0.003			0.929	0.00794	-0.167	0.183	0.089
Obesity_extreme	tchol	0.862	-0.0316	0.0559	0.379	0.161848	0.126			0.175	0.112	-0.0495	0.273	1.358
Lipodystrophy_extreme	tchol	0.365	0.179	0.519	-0.126	0.877069	-0.014			0.935	-0.00693	-0.174	0.16	0.081
Liver/Lipid_extreme	tchol	0.464	0.141	0.959	0.0107	0.0222509	-0.208			0.00548	-0.232	-0.396	-0.0683	2.778
Beta_Cell_extreme	tchol_medadj	0.882	-0.0269	0.735	0.0622	0.989	-0.0014			0.695	-0.0308	-0.185	0.123	0.392
Proinsulin_extreme	tchol_medadj	0.091	-0.349	0.123	0.293	0.959	0.00497			0.692	0.0313	-0.124	0.187	0.396
Obesity_extreme	tchol_medadj	0.981	-0.00415	0.0327	0.385	0.16	0.126			0.068	0.134	-0.00992	0.278	1.825
Lipodystrophy_extreme	tchol_medadj	0.599	0.105	0.377	-0.157	0.773	-0.0265			0.477	-0.0546	-0.205	0.0958	0.711
Liver/Lipid_extreme	tchol_medadj	0.524	0.122	0.859	-0.0338	0.0188	-0.212			0.043	-0.151	-0.298	-0.00475	2.023
Beta_Cell_extreme	tg	0.335	-0.2	0.676073	-0.145	0.0275633	0.237			0.319	0.0879	-0.0851	0.261	0.996
Proinsulin_extreme	tg	0.493	-0.159	0.578413	0.123	0.284813	-0.115			0.186	-0.121	-0.299	0.0582	1.322
Obesity_extreme	tg	0.248	0.234	0.335068	0.264	0.142905	0.148			0.062	0.157	-0.00791	0.322	1.866
Lipodystrophy_extreme	tg	0.669	0.0943	0.294424	-0.269	0.846372	0.02			0.95	-0.00545	-0.177	0.166	0.062
Liver/Lipid_extreme	tg	0.142	0.316	0.0689644	-0.402	0.0147555	-0.246			0.00889	-0.224	-0.392	-0.0563	2.616
Beta_Cell_extreme	tg_medadj	0.412	-0.169	0.69	-0.138	0.0245	0.241			0.184	0.118	-0.056	0.291	1.327
Proinsulin_extreme	tg_medadj	0.138	-0.348	0.597	0.118	0.28	-0.116			0.176	-0.123	-0.301	0.0551	1.353
Obesity_extreme	tg_medadj	0.273	0.221	0.326	0.269	0.143	0.148			0.0558	0.16	-0.00395	0.325	1.913
Lipodystrophy_extreme	tg_medadj	0.823	0.0505	0.295	-0.269	0.786	0.0281			0.959	-0.00454	-0.177	0.168	0.052
Liver/Lipid_extreme	tg_medadj	0.189	0.284	0.0812	-0.386	0.0163	-0.242			0.01	-0.22	-0.388	-0.0526	2.575
Beta_Cell_extreme	waistc	0.923	0.166					4.08e-06	-2.108	1.71e-05	-1.87	-2.73	-1.02	4.299
Proinsulin_extreme	waistc	0.549	-1.15					0.0926	-0.768	0.0951	-0.746	-1.62	0.13	1.669
Obesity_extreme	waistc	0.248	1.95					5.83e-05	1.789	2.9e-05	1.78	0.948	2.62	4.181
Lipodystrophy_extreme	waistc	0.879	-0.282					0.000398	-1.6	0.000468	-1.53	-2.39	-0.674	3.499
Liver/Lipid_extreme	waistc	0.532	-1.11					0.382	-0.438	0.271	-0.535	-1.49	0.418	1.101
Beta_Cell_extreme	waistc_bmi	0.191	2.23					0.302	1.46	0.663	-0.094	-0.516	0.329	0.436
Proinsulin_extreme	waistc_bmi	0.948	0.122					0.631	1.05	0.0775	-0.381	-0.804	0.0419	1.766
Obesity_extreme	waistc_bmi	0.507	-1.09					0.714	-0.538	0.684	0.0855	-0.327	0.498	0.406
Lipodystrophy_extreme	waistc_bmi	0.814	0.416					0.577	-0.966	0.986	0.00375	-0.415	0.422	0.018
Liver/Lipid_extreme	waistc_bmi	0.0888	2.93					0.346	1.84	0.995	0.00155	-0.462	0.465	0.007
Beta_Cell_extreme	weight_kg	0.614	-0.908	0.0063553	-12.816	0.174163	-2.572	1.41e-06	-2.842	8.59e-07	-2.57	-3.6	-1.55	4.922
Proinsulin_extreme	weight_kg	0.469	-1.41	0.0039167	-8.683	0.775991	0.56	0.216	-0.726	0.153	-0.768	-1.82	0.285	1.43
Obesity_extreme	weight_kg	0.243	2.06	0.049533	7.308	0.0008554	6.043	2.5e-05	2.421	1.15e-07	2.71	1.71	3.72	5.302
Lipodystrophy_extreme	weight_kg	0.48	1.35	0.615316	-1.756	0.0812327	-3.197	3.95e-05	-2.39	2.97e-05	-2.19	-3.22	-1.16	4.175
Liver/Lipid_extreme	weight_kg	0.9	0.234	0.449902	-2.279	0.967561	0.072	0.304	-0.664	0.246	-0.664	-1.79	0.457	1.161
Beta_Cell_extreme	whr	0.486	-0.0136					0.00674	-0.00627	0.00519	-0.0064	-0.0109	-0.00191	2.795
Proinsulin_extreme	whr	0.939	-0.00165					0.053	-0.00447	0.0494	-0.00452	-0.00902	-1.25e-05	1.965
Obesity_extreme	whr	0.264	0.021					0.00712	0.00605	0.0049	0.0063	0.00191	0.0107	2.814
Lipodystrophy_extreme	whr	0.354	-0.0188					0.822	-0.000515	0.8	-0.000575	-0.00502	0.00387	0.253
Liver/Lipid_extreme	whr	0.0199	-0.0459					0.472	-0.00182	0.358	-0.00231	-0.00724	0.00262	0.919
Beta_Cell_extreme	whr_bmi	0.507	-0.0129					0.242	-0.00255	0.199	-0.00277	-0.007	0.00146	1.284
Proinsulin_extreme	whr_bmi	0.973	-0.000717					0.088	-0.0037	0.0814	-0.00377	-0.00801	0.00047	1.743
Obesity_extreme	whr_bmi	0.316	0.0187					0.232	0.00254	0.185	0.00279	-0.00134	0.00693	1.325
Lipodystrophy_extreme	whr_bmi	0.353	-0.0186					0.187	0.00284	0.2	0.00274	-0.00145	0.00693	1.282
Liver/Lipid_extreme	whr_bmi	0.0141	-0.048					0.722	-0.000848	0.579	-0.00131	-0.00596	0.00333	0.555
*analyses adjusted for age, sex, and principal components
Sex-specific analyses
		Ashkenazi		METSIM		Partners Biobank		UKBB		Combined meta-analysis
Cluster	trait	P-value	Beta	P-value	Beta	P-value	Beta	P-value	Beta	P-value	Beta	LCL	UCL	ZScore
Beta_Cell_extreme	hipc_female							0.0384	-1.61	0.0384	-1.61	-3.14	-0.0866	-2.071
Proinsulin_extreme	hipc_female							0.524	0.503	0.524	0.503	-1.04	2.05	0.637
Obesity_extreme	hipc_female							0.201	0.977	0.201	0.977	-0.52	2.47	1.279
Lipodystrophy_extreme	hipc_female							0.00819	-2.04	0.00819	-2.04	-3.56	-0.53	-2.645
Liver/Lipid_extreme	hipc_female							0.983	0.0181	0.983	0.0181	-1.68	1.72	0.021
Beta_Cell_extreme	hipc_male			0.0088786	-6.63			0.000405	-1.49	8.99e-05	-1.63	-2.45	-0.814	3.916
Proinsulin_extreme	hipc_male			0.005174	-4.541			0.0906	-0.707	0.0194	-0.948	-1.74	-0.153	2.338
Obesity_extreme	hipc_male			0.0237405	4.536			0.0013	1.32	0.000304	1.45	0.663	2.24	3.612
Lipodystrophy_extreme	hipc_male			0.254318	-2.148			0.000778	-1.4	0.000404	-1.43	-2.23	-0.64	3.538
Liver/Lipid_extreme	hipc_male			0.610141	-0.83			0.504	-0.306	0.434	-0.344	-1.21	0.518	0.783
Beta_Cell_extreme	hipc_bmi_female							0.613	0.174	0.613	0.174	-0.501	0.85	0.506
Proinsulin_extreme	hipc_bmi_female							0.381	-0.305	0.381	-0.305	-0.986	0.377	-0.876
Obesity_extreme	hipc_bmi_female							0.959	0.0173	0.959	0.0173	-0.646	0.68	0.051
Lipodystrophy_extreme	hipc_bmi_female							0.965	-0.0152	0.965	-0.0152	-0.687	0.656	-0.044
Liver/Lipid_extreme	hipc_bmi_female							0.783	0.105	0.783	0.105	-0.643	0.854	0.276
Beta_Cell_extreme	hipc_bmi_male			0.14	-2.22			0.652	0.0993	0.816	0.0506	-0.376	0.477	0.232
Proinsulin_extreme	hipc_bmi_male			0.183	-1.28			0.41	0.179	0.61	0.108	-0.307	0.524	0.51
Obesity_extreme	hipc_bmi_male			0.933	-0.0995			0.192	-0.279	0.193	-0.273	-0.685	0.139	1.301
Lipodystrophy_extreme	hipc_bmi_male			0.844	0.219			0.0424	-0.438	0.051	-0.414	-0.83	0.00176	1.952
Liver/Lipid_extreme	hipc_bmi_male			0.216	-1.18			0.682	0.0979	0.923	0.0225	-0.431	0.476	0.097
Beta_Cell_extreme	waistc_female			0.0204	-1.85					0.0204	-1.85	-3.41	-0.287	-2.32
Proinsulin_extreme	waistc_female			0.674	0.339					0.674	0.339	-1.24	1.92	0.421
Obesity_extreme	waistc_female			0.104	1.27					0.104	1.27	-0.26	2.8	1.627
Lipodystrophy_extreme	waistc_female			0.0889	-1.35					0.0889	-1.35	-2.89	0.204	-1.701
Liver/Lipid_extreme	waistc_female			0.931	0.0772					0.931	0.0772	-1.66	1.81	0.087
Beta_Cell_extreme	waistc_male			0.0046338	-10.639			4.29e-05	-2.28	7.69e-06	-2.46	-3.54	-1.38	4.474
Proinsulin_extreme	waistc_male			0.0036472	-7.004			0.0126	-1.37	0.00206	-1.65	-2.7	-0.601	3.081
Obesity_extreme	waistc_male			0.0154821	7.203			0.000116	2.08	2.27e-05	2.24	1.21	3.28	4.236
Lipodystrophy_extreme	waistc_male			0.641143	-1.304			0.00165	-1.72	0.00153	-1.7	-2.76	-0.65	3.169
Liver/Lipid_extreme	waistc_male			0.377991	-2.128			0.226	-0.732	0.165	-0.815	-1.97	0.336	1.388
Beta_Cell_extreme	waistc_bmi_female			0.775	-0.111					0.775	-0.111	-0.869	0.648	-0.286
Proinsulin_extreme	waistc_bmi_female			0.181	-0.522					0.181	-0.522	-1.29	0.242	-1.339
Obesity_extreme	waistc_bmi_female			0.33	0.37					0.33	0.37	-0.375	1.11	0.974
Lipodystrophy_extreme	waistc_bmi_female			0.0546	0.74					0.0546	0.74	-0.0145	1.49	1.922
Liver/Lipid_extreme	waistc_bmi_female			0.702	0.164					0.702	0.164	-0.677	1.01	0.382
Beta_Cell_extreme	waistc_bmi_male			0.318	-1.28			0.717	-0.0931	0.581	-0.139	-0.632	0.354	0.552
Proinsulin_extreme	waistc_bmi_male			0.269	-0.91			0.451	-0.191	0.296	-0.253	-0.728	0.221	1.046
Obesity_extreme	waistc_bmi_male			0.92	-0.102			0.43	-0.197	0.429	-0.192	-0.666	0.283	0.792
Lipodystrophy_extreme	waistc_bmi_male			0.211	-1.18			0.107	-0.406	0.0602	-0.458	-0.935	0.0197	1.879
Liver/Lipid_extreme	waistc_bmi_male			0.779	-0.229			0.666	-0.12	0.618	-0.131	-0.648	0.385	0.499
Beta_Cell_extreme	whr_bmi_female							0.44	-0.003	0.44	-0.003	-0.0106	0.00462	-0.772
Proinsulin_extreme	whr_bmi_female							0.734	-0.00133	0.734	-0.00133	-0.00902	0.00636	-0.34
Obesity_extreme	whr_bmi_female							0.347	0.00358	0.347	0.00358	-0.00389	0.0111	0.94
Lipodystrophy_extreme	whr_bmi_female							0.06	0.00727	0.06	0.00727	-0.000304	0.0148	1.881
Liver/Lipid_extreme	whr_bmi_female							0.706	0.00162	0.706	0.00162	-0.00682	0.0101	0.377
Beta_Cell_extreme	whr_bmi_male			0.552	-0.0098			0.511	-0.00167	0.459	-0.00186	-0.00678	0.00306	0.741
Proinsulin_extreme	whr_bmi_male			0.54	-0.00648			0.166	-0.00348	0.136	-0.00364	-0.00843	0.00115	1.491
Obesity_extreme	whr_bmi_male			0.969	-0.000505			0.901	0.000306	0.909	0.000278	-0.00447	0.00503	0.115
Lipodystrophy_extreme	whr_bmi_male			0.216	0.015			0.967	0.000102	0.772	0.000707	-0.00408	0.0055	0.289
Liver/Lipid_extreme	whr_bmi_male			0.412	-0.0086			0.449	-0.00208	0.347	-0.0025	-0.00772	0.00272	0.94
Beta_Cell_extreme	whr_female							0.252	-0.00452	0.252	-0.00452	-0.0123	0.00321	-1.146
Proinsulin_extreme	whr_female							0.925	-0.000378	0.925	-0.000378	-0.00822	0.00746	-0.095
Obesity_extreme	whr_female							0.28	0.00418	0.28	0.00418	-0.00341	0.0118	1.08
Lipodystrophy_extreme	whr_female							0.247	0.00454	0.247	0.00454	-0.00314	0.0122	1.159
Liver/Lipid_extreme	whr_female							0.718	0.00159	0.718	0.00159	-0.00702	0.0102	0.362
Beta_Cell_extreme	whr_male			0.0627323	-0.037			0.00978	-0.00736	0.00455	-0.00797	-0.0135	-0.00246	2.837
Proinsulin_extreme	whr_male			0.050395	-0.025			0.0181	-0.00666	0.00637	-0.00752	-0.0129	-0.00212	2.728
Obesity_extreme	whr_male			0.142971	0.023			0.0128	0.00687	0.00684	0.00736	0.00203	0.0127	2.705
Lipodystrophy_extreme	whr_male			0.489448	0.01			0.232	-0.00335	0.295	-0.00289	-0.00829	0.00251	1.048
Liver/Lipid_extreme	whr_male			0.357932	-0.012			0.198	-0.00398	0.138	-0.00444	-0.0103	0.00142	1.485
*analyses adjusted for age and principal components
