# Supplementary material for: Type 2 diabetes genetic loci informed by multi-trait associations point to disease mechanisms and subtypes: A soft clustering analysis
Source: PLoS Med. 2018 Sep 21;15(9):e1002654. doi: 10.1371/journal.pmed.1002654 (PMC6150463; doi:10.1371/journal.pmed.1002654)
Supplement: S8 Table — GRS, genetic risk score. (XLSX) [file pmed.1002654.s013.xlsx]

## Sheet: S8 Table
S8 Table: Counts of individuals from 5 studies in uniquely one top 10% decile of cluster GRS's ("cluster extreme")
	Ashkenazi		METSIM		Partners Biobank		UK Biobank		Combined
Cluster	N extreme	N other T2D	N extreme	N other T2D	N extreme	N other T2D	N extreme	N other T2D	N extreme	N other T2D
Beta Cell	34	475	29	458	121	1944	918	13895	1068	16297
Proinsulin	29	480	27	460	116	1949	964	13849	1107	16258
Obesity	36	473	31	456	138	1927	1037	13776	1206	16159
Lipodystrophy	32	477	32	455	135	1930	967	13846	1134	16231
Liver/Lipid	32	477	29	458	140	1925	755	14058	924	16441
Total in extremes	163		148		650		4641		5439
All participants with T2D	509		487		2065		14813		17365
Proportion in cluster extreme groups	0.320236		0.303901		0.31477		0.313306		0.313216
