# Supplementary material for: Type 2 diabetes genetic loci informed by multi-trait associations point to disease mechanisms and subtypes: A soft clustering analysis
Source: PLoS Med. 2018 Sep 21;15(9):e1002654. doi: 10.1371/journal.pmed.1002654 (PMC6150463; doi:10.1371/journal.pmed.1002654)
Supplement: S9 Table — GRS, genetic risk score; T2D, type 2 diabetes. (XLSX) [file pmed.1002654.s014.xlsx]

## Sheet: S9 Table
S9 Table: Comparison of median values of traits in "cluster extreme" (top decile GRS) groups and in all others with T2D in two biobanks
	Partners Biobank								UK Biobank
	Beta	Proinsulin	Obesity	Lipodystrophy	Liver/Lipid	Other T2D	Pvalue		Beta	Proinsulin	Obesity	Lipodystrophy	Liver/Lipid	Other T2D	Pvalue
N	121	116	138	135	140	1208			918	964	1037	967	755	10172
sex (%female)	0.396694	0.396552	0.434783	0.385185	0.357143	0.387279	0.687		0.348726	0.365506	0.379009	0.352845	0.376182	0.35786	0.905
age	69	67	67	68	70	69	0.4422		62	62	62	61	62	62	0.5937
age_diabetes_diagnosis									56	56	57	55	56	56	0.7431
labs
HbA1c	7	6.725	6.7	6.775	6.6	6.6	0.0062
HDL	1.06672	1.13783	1.1249	1.03439	1.13783	1.15076	0.017
LDL	1.06672	1.13783	1.1249	1.03439	1.13783	1.15076	0.017
Tchol	4.10525	4.16343	4.16343	3.98242	3.82726	4.02767	0.1812
Triglycerides	1.68511	1.37744	1.5722	1.58067	1.32099	1.46777	0.0436
anthoprometrics
bmi	30.19	30.98	32.815	30.165	30.56	30.985	0.0602		30.0947	30.8904	31.5571	30.679	30.9478	31.1837	0.0001
bodyfat_percent									32.5	33.1	34.1	32.5	33.6	33.3	0.0091
height_cm	172.72	172.72	170.18	174.495	172.72	172.72	0.6096		170.3	170	170	170.1	171	170	0.9932
hipc									107	107	108	106	108	108	0.0029
waistc									102	102	105	102	103	104	0.0001
weight_kg	85.8651	88.7455	93.4401	87.997	88.9042	88.4506	0.1705		88.35	89.25	91.9	88.4	89.7	90.6	0.0006
whr									0.951919	0.945454	0.958931	0.954955	0.947917	0.955357	0.0183
hipc_female									110	110	110	108	111.5	110	0.6356
hipc_male									106	106	108	106	106	107	0.0018
waistc_female									98	100	101	98	100	100	0.4855
waistc_male									103	104	107	104	104	106	0.0001
whr_female									0.884211	0.888889	0.895238	0.893805	0.886335	0.888889	0.2415
whr_male									0.972222	0.974468	0.984962	0.977647	0.974245	0.981818	0.0001
Values are medians for each cluster except the mean for percent female sex. Differences in each trait between extreme clusters was tested using the Kruskal-Wallis test, except for percent female sex, which was tested with a Chi-squared test.
